# Supplementary material for: Integrated analysis of transcriptome and genome variations in pediatric T cell acute lymphoblastic leukemia: data from north Indian tertiary care center
Source: BMC Cancer. 2024 Mar 8;24:325. doi: 10.1186/s12885-024-12063-6 (PMC10924344; doi:10.1186/s12885-024-12063-6)
Supplement: Supplementary file 1 — Supplementary Material 1-T-ALL Deseq2 data [file 12885_2024_12063_MOESM1_ESM.xlsx]

## Sheet: Sheet1
Gene	Gene symbol	Gene_Biotype	Chr	Start	End	Strand	baseMean	log2FoldChange	lfcSE	stat	pvalue	padj	Con_3	Con_2	Con_1	573	643	632	599	598	597	566	538	534	448	445	296	711	708	676	656	649	450	721	688	682	678	667	647	428
ENSG00000000003	TSPAN6	protein_coding	chrX	99883667	99894988	-	182.113	1.78533	1.25365	1.42411	0.154414	0.364505	51.8831	51.0775	68.5655	27.9939	294.47	120.412	46.5585	653.486	15.7599	14.8474	232.879	784.081	11.2794	434.36	523.213	2.13578	7.11567	81.8663	12.9674	0	22.703	6.77902	11.2634	7.25576	514.152	24.7186	373.031	704.305
ENSG00000000005	TNMD	protein_coding	chrX	99839799	99854882	+	1.42414	-0.981752	1.94991	-0.503485	0.614623	NA	4.32359	1.11038	2.01663	0	1.48347	0	1.16396	0	0	0	0	1.92413	0	5.20816	1.93425	0	0	0	0	0	0	0	0	0	1.11048	0	4.16795	15.433
ENSG00000000419	DPM1	protein_coding	chr20	49551404	49575092	-	722.025	-0.0820375	0.240567	-0.341017	0.733091	0.888121	657.185	854.993	766.321	707.313	920.496	726.801	767.051	910.095	557.224	630.087	493.907	631.113	1151.52	554.148	636.367	505.112	525.136	856.926	602.057	846.859	1234.79	586.385	753.524	881.575	662.956	624.62	504.322	667.827
ENSG00000000457	SCYL3	protein_coding	chr1	169818772	169863408	-	822.595	0.199115	0.227194	0.876407	0.380809	0.635514	702.583	615.151	862.111	670.921	964.258	719.87	1325.75	664.212	934.335	661.638	777.115	744.637	778.277	780.182	1000.97	1174.68	1124.99	716.33	1074.44	897.922	549.916	571.697	619.489	1017.62	728.475	835.679	895.067	624.334
ENSG00000000460	C1orf112	protein_coding	chr1	169631245	169823221	+	1438.49	1.72396	0.45977	3.74962	0.000177104	0.00226977	419.388	497.451	495.083	1292.39	3176.86	846.346	2414.06	1774.81	1335.09	1013.34	430.783	1828.88	1826.23	908.302	1685.69	2612.06	1840.11	1210.2	1670.94	2602.64	232.075	488.089	1630.95	2249.28	1335.91	1628.58	1746.37	1085.92
ENSG00000000938	FGR	protein_coding	chr1	27938575	27961788	-	5987.31	-2.92758	0.585881	-4.99689	5.82632e-07	2.053e-05	26083.1	39984.8	13942	3938.74	1516.85	2131.89	1155.81	4862.36	2748.97	3954.05	2738.24	2371.49	1997.47	19116	3219.55	1173.61	2997.83	2957.86	1987.71	713.31	3874.64	2859.62	4228.29	1580.85	6313.08	3170.64	3498.99	2526.8
ENSG00000000971	CFH	protein_coding	chr1	196621008	196716634	+	1426.19	5.02009	1.70753	2.93997	0.00328247	0.0226925	44.3168	76.6163	26.2162	55.9878	143.897	217.434	4314.81	17.3273	5500.19	1856.86	242.262	17.3171	54.3461	0	3.86849	4248.07	4086.53	2.66955	18033	371.581	13.874	13.558	261.312	21.7673	16.6572	137.854	62.5192	92.5979
ENSG00000001036	FUCA2	protein_coding	chr6	143815948	143832827	-	349.805	-1.8658	0.616011	-3.02885	0.0024549	0.0181647	1012.8	1507.9	459.792	146.502	505.123	593.395	505.16	208.752	323.077	280.245	284.061	78.8892	774.175	229.159	86.0739	172.998	332.302	350.601	397.358	37.708	302.706	179.644	444.906	40.8136	87.7279	112.184	224.027	116.449
ENSG00000001084	GCLC	protein_coding	chr6	53362139	53481768	-	1895.31	0.173272	0.322059	0.538015	0.590567	0.80326	1486.23	2288.49	1329.97	1955.84	1722.31	1683.16	2071.85	3192.34	2091.56	2321.77	1950.04	1440.21	2746.01	1547.86	993.235	2472.17	2141.1	3210.58	2506.41	901.85	1817.5	2611.05	925.854	2092.38	1644.62	1556.32	1175.36	1192.55
ENSG00000001167	NFYA	protein_coding	chr6	41040684	41067715	+	3399.79	0.69121	0.361351	1.91285	0.0557674	0.183887	2327.17	2339.57	1918.83	2676.22	2976.59	2839.63	4038.95	3185.74	1627.77	4070.98	2346.7	5428.92	5759.66	5468.56	5400.41	2734.87	3414.81	3391.22	2774.09	3927.92	644.512	4070.8	4675.45	3344	2782.86	4141.32	4480.54	2406.14
ENSG00000001460	STPG1	protein_coding	chr1	24683489	24743424	-	324.968	0.589502	0.504971	1.1674	0.24305	0.484906	270.224	137.687	264.179	175.429	215.845	282.404	208.349	44.5559	311.82	535.435	208.994	335.76	352.737	321.864	249.518	268.04	325.186	429.798	515.917	729.022	90.8118	254.213	743.387	741.901	317.597	417.364	181.306	169.763
ENSG00000001461	NIPAL3	protein_coding	chr1	24742284	24799466	+	1893.26	-0.352038	0.296332	-1.18799	0.234839	0.474201	2322.85	1752.18	2966.47	1916.65	1266.89	2307.74	1339.72	1961.28	1687.43	2737.49	1609.68	1635.51	2727.56	1505.16	2637.34	1656.3	2161.03	2186.36	2560.13	2108.51	821.09	1309.48	2153.57	2274.68	1699.03	1733.15	1133.68	840.396
ENSG00000001497	LAS1L	protein_coding	chrX	64732462	64754655	-	2302.52	0.411622	0.209813	1.96185	0.0497795	0.16945	1689.44	1721.09	1924.88	3193.17	2556.03	2722.69	2042.75	3621.4	1767.36	2751.41	1845.12	3042.04	3081.32	1974.93	2274.67	1718.24	2764.44	2301.15	1759.86	2328.47	1562.72	2283.4	2428.4	2505.05	2137.67	2590.7	2157.96	1724.29
ENSG00000001561	ENPP4	protein_coding	chr6	46097730	46114436	+	1255.31	0.306076	0.391273	0.782258	0.434063	0.682894	1092.79	802.805	1214.01	873.41	1068.1	1221.44	2734.15	1241.79	1005.25	715.46	1645.5	1418.08	3578.64	1028.09	922.635	624.716	1021.81	1811.74	1451.42	1058.97	672.26	1632.61	1718.8	1056.62	889.494	832.827	1061.78	753.41
ENSG00000001617	SEMA3F	protein_coding	chr3	50192478	50226508	+	107.354	0.942562	0.670851	1.40503	0.160014	0.373381	48.6404	64.4021	63.5239	50.3891	166.149	99.6211	112.904	16.5022	75.4222	101.148	69.9489	97.1684	90.235	322.906	80.2712	51.2587	29.8858	87.2054	39.8284	35.3513	119.821	53.1023	40.5484	43.5345	71.0707	258.595	543.917	172.569
ENSG00000001626	CFTR	protein_coding	chr7	117105838	117356025	+	101.474	0.946686	1.19637	0.791299	0.428769	0.678872	46.4786	65.5125	54.4491	6.53192	8397.95	3.46508	147.823	0	1427.39	28.7669	5.97125	29.824	13.3302	28.124	3.86849	243.479	25.6164	21.3564	34.2709	15284.3	30.2706	54.2321	32.664	33.5579	32.2039	38.9793	165.676	169.763
ENSG00000001629	ANKIB1	protein_coding	chr7	91875548	92030698	+	3902.63	0.0290713	0.166135	0.174987	0.86109	0.947094	3678.29	3823.04	3997.98	3807.17	4380.7	3881.76	4151.85	3779	3101.32	4901.5	3017.19	3696.25	5322.84	4792.54	4994.22	3510.16	3266.8	4744.69	4394.09	3964.06	2711.74	3533	3873.49	3539.9	3954.42	3676.42	3616.74	3162.36
ENSG00000001630	CYP51A1	protein_coding	chr7	91741465	91772266	-	88.7142	1.34791	0.728883	1.84928	0.0644177	0.203294	48.6404	28.8699	34.2828	23.3283	102.36	243.422	294.482	14.852	174.484	60.3176	17.0607	101.979	149.708	33.3322	118.956	174.066	4.2694	50.7215	59.2795	71.4881	52.9736	91.5167	166.699	209.51	44.4192	27.5707	53.1413	32.269
ENSG00000001631	KRIT1	protein_coding	chr7	91828283	91875480	-	1798.16	-0.0165361	0.154966	-0.106708	0.91502	0.969027	1901.3	1827.69	1722.2	1848.53	2605.72	1612.13	1573.68	1575.13	1610.88	1923.67	1712.89	1722.09	2219.99	1869.73	1592.85	1669.11	1851.5	1628.43	2245.21	2023.66	1772.09	1395.35	1537.46	2069.7	1679.05	2155.27	1597.37	1405.8
ENSG00000002016	RAD52	protein_coding	chr12	1021243	1099219	-	621.709	0.420377	0.301689	1.39341	0.163495	0.378676	508.022	429.717	495.083	687.717	1079.23	387.223	555.21	367.173	669.794	851.871	497.32	385.787	923.883	748.933	500.97	638.598	764.934	493.867	842.88	1073.11	327.932	623.67	523.75	707.436	591.886	823.319	487.65	420.9
ENSG00000002079	MYH16	pseudogene	chr7	98836417	98908753	+	22.0087	0.730769	0.813498	0.898305	0.369023	0.624691	6.48538	5.5519	29.2412	15.8632	21.5104	13.8603	45.3945	4.95065	32.6454	36.1906	10.2364	29.824	3.07619	6.24979	12.5726	3.20367	20.6354	8.00866	2.77873	29.8522	1.26128	24.8564	14.6425	28.1161	21.0991	18.0636	39.5955	130.479
ENSG00000002330	BAD	protein_coding	chr11	64037302	64052176	-	275.096	0.358802	0.284146	1.26274	0.206684	0.437504	273.467	208.752	176.455	213.687	183.951	296.264	351.517	230.205	296.06	134.555	250.792	343.457	209.181	337.488	304.644	308.62	197.816	324.796	371.423	163.401	466.672	276.81	167.825	346.462	318.708	254.792	278.211	416.691
ENSG00000002549	LAP3	protein_coding	chr4	17578815	17609595	+	2065.31	-1.347	0.373389	-3.60749	0.00030917	0.00350848	2809.25	3946.29	6768.83	1797.21	1487.18	2830.1	1562.04	3519.91	1374.49	2278.15	781.38	1193.92	2695.77	1276	1487.43	812.664	1673.61	1675.59	1230.05	2492.66	3384	2120.7	2183.98	1609.87	1222.64	1408.01	1247.26	959.651
ENSG00000002586	CD99	protein_coding	chrX	2609220	2659350	+	3.73932	0.471488	1.3526	0.34858	0.727405	0.885285	0	2.22076	6.0499	3.73252	6.67563	0	2.32792	1.65022	2.25141	0.927964	3.41214	1.92413	4.10159	0	0	18.1541	1.42313	0	0.926242	4.7135	5.0451	0	29.2849	3.62788	0	0	6.25192	0
ENSG00000002587	HS3ST1	protein_coding	chr4	11394774	11431389	-	117.403	-0.931643	0.903044	-1.03167	0.302227	0.555429	129.708	113.259	369.044	24.2614	28.186	409.746	18.6234	153.47	227.392	35.2626	72.508	96.2063	12.3048	14.5828	119.923	8.54312	32.7321	244.709	5.55745	6.28467	158.921	187.553	15.7688	57.1391	196.555	113.135	78.149	357.765
ENSG00000002726	AOC1	protein_coding	chr7	150521715	150558592	+	21.3051	0.596363	0.883836	0.674745	0.499838	0.738229	1.0809	37.7529	5.04158	1.86626	12.6095	101.354	54.7062	4.12554	60.7881	32.4787	21.3259	13.4689	16.4064	12.4996	9.67123	2.13578	2.84627	10.6782	24.0823	6.28467	6.30638	23.7266	50.6855	7.25576	16.6572	4.75358	16.6718	39.284
ENSG00000002745	WNT16	protein_coding	chr7	120965421	120981158	+	20.52	-2.35692	1.02289	-2.30417	0.0212128	0.0925786	32.4269	48.8568	137.131	0	47.4712	6.93016	6.98377	4.12554	40.5254	36.1906	7.67732	12.5068	0	14.5828	0	2.13578	16.366	0	7.40993	17.2828	45.4059	3.38951	2.25269	6.34879	11.1048	3.80286	18.7558	44.896
ENSG00000002746	HECW1	protein_coding	chr7	43152198	43605600	+	24.5131	0.512788	0.920907	0.556829	0.577644	0.79443	11.8899	7.77266	33.2744	7.46505	11.8678	24.2556	43.0666	9.9013	31.5197	42.6863	12.7955	40.4066	0	7.29142	6.76986	5.33945	7.11567	4.44925	10.1887	6.28467	523.429	33.8951	10.1371	3.62788	58.8554	8.55644	59.3933	171.166
ENSG00000002822	MAD1L1	protein_coding	chr7	1855429	2272878	-	1357.51	-0.873804	0.269436	-3.24309	0.00118242	0.0101868	1824.55	2718.21	2309.04	1292.39	1123.73	1146.94	1351.36	1291.29	1141.46	972.506	795.029	1496.01	1141.27	1186.42	2257.26	851.108	1193.3	903.199	1098.52	1598.66	840.01	758.12	1864.1	1674.27	1634.63	782.439	1545.27	1219.21
ENSG00000002834	LASP1	protein_coding	chr17	37026112	37078023	+	12992.3	-0.126626	0.29964	-0.422594	0.672592	0.853004	14502.4	15898.4	11737.8	13482.8	13229.6	11678.2	9886.7	14040	9668.68	7668.69	12477.3	12659.8	14592.4	13880.8	19928.5	4961.42	9522.9	27970.7	11635.4	14534.1	12721.2	11056.6	15570.6	8508.28	15132.5	10009.1	16155	10674
ENSG00000002919	SNX11	protein_coding	chr17	46180719	46200436	+	924.877	-0.441973	0.419923	-1.05251	0.292566	0.544369	1261.41	1265.83	1102.09	830.486	904.177	773.579	1078.99	1051.19	362.477	681.125	713.137	748.485	1097.18	789.556	827.857	563.846	451.133	1723.64	629.844	623.753	3334.81	829.3	538.392	670.251	679.614	617.014	682.502	1064.88
ENSG00000002933	TMEM176A	protein_coding	chr7	150497491	150502208	+	445.043	-4.06297	0.98627	-4.11953	3.7964e-05	0.000662362	706.907	6411.34	1196.87	120.374	65.2729	555.279	32.5909	287.138	404.128	24.1271	226.907	7.6965	90.235	115.621	61.8959	19.222	106.735	58.7302	38.9022	10.9982	5.0451	86.9974	575.561	39.9067	224.317	17.1129	849.219	122.061
ENSG00000003056	M6PR	protein_coding	chr12	9092959	9102551	-	2780.1	-0.969242	0.364813	-2.65682	0.00788822	0.0442968	4992.66	6537.92	3279.05	3123.19	2530.07	2564.16	3224.18	4040.56	1365.48	2358.88	1340.12	1712.47	5925.77	2235.34	3082.22	1280.4	2078.49	4056.83	2288.74	2608.92	1610.65	2240.47	2859.79	2975.77	2360.88	1851.99	2353.85	963.86
ENSG00000003096	KLHL13	protein_coding	chrX	117031776	117251303	-	178.553	2.68963	1.38165	1.94668	0.0515735	0.173921	30.2651	38.8633	22.183	332.195	377.544	144.667	9.3117	697.217	19.137	5.56778	92.9808	3.84825	2028.24	116.663	9.67123	6.40734	1.42313	1.7797	3.70497	9.427	7.56765	308.445	13.5161	571.391	63.2973	1.90143	50.0154	32.269
ENSG00000003137	CYP26B1	protein_coding	chr2	72356367	72375167	-	14.3517	-0.181195	0.968045	-0.187176	0.851523	0.942789	7.56628	11.1038	29.2412	1.86626	7.41737	75.3655	33.7549	1.65022	20.2627	12.9915	3.41214	12.5068	4.10159	4.16652	1.93425	4.27156	5.69253	1.7797	5.55745	1.57117	0	23.7266	2.25269	16.3255	15.5467	15.2114	20.8397	61.7319
ENSG00000003147	ICA1	protein_coding	chr7	8152814	8302317	-	214.16	0.596302	0.716505	0.832237	0.405275	0.656979	140.517	197.648	102.848	55.0547	267.025	200.108	60.526	174.923	503.19	173.529	74.2141	643.62	65.6254	103.121	256.288	156.98	404.882	23.1361	462.195	63.6323	90.8118	36.1548	532.76	47.1624	127.705	553.316	211.523	267.973
ENSG00000003249	DBNDD1	protein_coding	chr16	90071273	90086536	-	127.412	-0.925868	0.737041	-1.2562	0.209045	0.440965	256.173	161.005	245.021	50.3891	26.7025	386.356	232.792	31.3541	42.7768	87.2286	22.1789	100.055	43.0667	123.954	29.0137	405.798	79.6955	17.797	219.519	222.32	100.902	67.7902	299.607	87.0691	49.9716	19.965	55.2253	103.822
ENSG00000003393	ALS2	protein_coding	chr2	202565277	202645912	-	941.289	0.456641	0.376917	1.21152	0.225697	0.46238	865.799	658.456	594.907	386.316	565.204	964.159	1189.57	906.794	627.018	624.52	859.006	1030.37	7402.34	811.431	1223.41	3214.35	579.927	1066.93	1234.68	581.332	790.82	7415.12	1171.4	1034.85	998.321	690.219	1032.61	857.232
ENSG00000003400	CASP10	protein_coding	chr2	202047604	202094129	+	4538.07	0.47812	0.405802	1.17821	0.238713	0.47939	2399.59	4019.58	3659.18	5070.63	4939.23	4176.29	4434.7	4979.53	4910.33	4199.04	5765.66	2534.07	8828.67	2513.46	4436.19	7567.07	4442.31	2651.76	6742.11	4383.56	13088.3	2812.16	1537.46	3346.72	3249.26	4249.7	3256.21	2873.34
ENSG00000003402	CFLAR	protein_coding	chr2	201980827	202041410	+	7122	-0.849938	0.423061	-2.00902	0.0445351	0.156782	12489.8	13245.7	9726.22	5029.57	6418.25	7478.51	5268.09	3969.6	9212.77	9098.68	8813.56	2891.96	11599.3	3954.03	3960.37	12589.4	6330.1	3018.37	14108.5	3997.05	11945.5	5624.33	8737.05	3837.39	3851.14	5048.3	3680.3	3492.06
ENSG00000003436	TFPI	protein_coding	chr2	188328957	188430487	-	2969.57	2.03107	1.09979	1.84678	0.0647789	0.204103	1230.06	923.837	217.796	41.9909	2591.63	8279.81	4665.16	111.39	7667.18	873.214	2490.01	3754.93	12214.5	935.385	1200.2	3178.04	2183.09	1886.48	3805	17.2828	12.6128	720.836	14758.5	2551.31	26.6515	682.614	4450.33	1677.99
ENSG00000003509	NDUFAF7	protein_coding	chr2	37458774	37480546	+	393.968	0.147709	0.239539	0.616639	0.537473	0.766398	316.703	387.523	374.085	385.383	485.096	505.035	527.275	426.581	335.46	347.058	388.984	256.871	699.321	446.86	455.515	358.811	375.707	314.117	496.466	441.498	501.988	258.733	369.441	302.021	350.912	385.04	263.623	274.988
ENSG00000003756	RBM5	protein_coding	chr3	50126341	50156454	+	4531.96	-0.191173	0.198977	-0.960783	0.336661	0.591426	5187.23	4534.79	5567.92	4061.92	4510.5	5279.05	3795.68	2693.15	5026.27	4667.66	5883.38	4057.98	4249.25	4298.81	3888.8	6408.41	5210.8	3273.76	5239.75	4631.8	6165.12	5368.98	3992.89	3471.88	3884.46	4296.28	3599.02	3649.2
ENSG00000003987	MTMR7	protein_coding	chr8	17155539	17271037	-	236.011	0.338965	0.309095	1.09664	0.272801	0.521129	147.002	196.537	228.888	204.356	154.281	250.352	182.742	162.546	345.591	307.156	268.706	232.819	111.768	277.074	199.227	485.89	369.303	170.851	292.692	167.329	169.011	312.965	172.331	186.836	289.835	216.763	245.909	259.555
ENSG00000003989	SLC7A2	protein_coding	chr8	17354597	17428082	+	88.9086	0.114608	0.630512	0.181769	0.855764	0.944405	84.31	104.376	59.4907	116.641	43.0208	49.3774	218.825	40.4303	56.2853	169.817	30.7093	98.1304	74.854	239.575	119.923	40.5798	39.8477	60.5099	75.9518	0.785584	138.74	81.3482	50.6855	120.627	72.1812	51.3386	77.107	173.972
ENSG00000004059	ARF5	protein_coding	chr7	127228399	127231759	+	3081.39	-0.0496507	0.242144	-0.205047	0.837536	0.93706	3442.66	3586.53	2502.64	2757.4	2650.23	3411.37	3825.94	3261.65	2341.47	1481.96	2325.37	4027.2	3730.4	2559.29	3880.1	2133.64	2116.2	4001.66	2838.93	2398.39	3991.94	2583.94	2882.31	4042.36	3244.82	3067.01	2983.21	4210.4
ENSG00000004139	SARM1	protein_coding	chr17	26691378	26728065	+	322.495	-0.340787	0.682415	-0.499384	0.617509	0.820294	493.97	404.179	293.42	483.362	192.11	837.683	36.0828	650.185	66.4166	256.118	279.796	150.082	28.7111	192.702	591.879	133.486	132.351	264.286	256.569	970.981	185.408	158.177	47.3064	629.437	299.83	408.808	242.783	343.735
ENSG00000004142	POLDIP2	protein_coding	chr17	26673659	26684545	-	3996.75	0.569214	0.247613	2.2988	0.0215161	0.0935144	2398.51	3051.33	2924.12	5104.23	4433.36	3430.43	4857.22	5722.13	2798.5	4353.08	2449.06	4142.64	5467.42	3696.75	4099.63	2726.32	3183.55	6967.53	3346.51	4295.57	3266.7	3213.25	3564.88	6530.18	4039.93	4247.8	3580.27	4018.19
ENSG00000004399	PLXND1	protein_coding	chr3	129274018	129325661	-	13506.2	0.294989	1.06439	0.277145	0.781669	0.912162	12754.6	17676.2	3262.91	1256.93	1232.77	13655.9	16855.3	1302.02	63682.3	13511.2	8455.28	372.318	9060.41	1622.86	574.471	40367.3	49729.3	1601.73	46402.9	7959.53	5143.48	12447.4	24484.5	19755.6	1239.3	892.722	2125.65	747.798
ENSG00000004455	AK2	protein_coding	chr1	33473585	33546597	-	6615.9	0.422002	0.329137	1.28214	0.199792	0.428858	4686.77	5545.24	4996.21	8071.58	8754.72	4848.51	11042.5	9578.68	6307.33	6238.7	3014.63	6601.68	13520.9	4330.06	6055.16	4920.84	8025.76	7627.8	6007.6	10716.9	4237.89	4408.62	6536.17	9548.58	4782.84	5566.44	5229.73	4043.44
ENSG00000004468	CD38	protein_coding	chr4	15779898	15854853	+	12024.1	1.40781	0.686231	2.05151	0.0402176	0.146396	2072.08	1583.4	10912	17765.9	1236.48	9054.25	16332.7	23792.8	8470.93	4635.18	4636.25	6027.32	7727.39	9559.05	11928.5	14117.5	17536.6	11217.5	4876.66	20005.7	10643.9	71894.9	14758.5	8544.56	12314.1	5711.9	3060.32	6258.78
ENSG00000004478	FKBP4	protein_coding	chr12	2904119	2914576	+	4784.17	1.67482	0.70766	2.3667	0.0179475	0.0818148	1352.2	1934.28	1565.92	8103.31	4231.61	4657.93	3341.74	8410.33	2163.61	8930.72	889.716	5040.25	29397.1	3663.42	3277.58	1542.03	2159.61	3144.73	1548.68	4843.12	370.815	2026.93	6408.89	12150.7	3811.17	4676.57	2240.27	2073.63
ENSG00000004487	KDM1A	protein_coding	chr1	23345941	23410182	+	5654.1	1.22466	0.23178	5.28371	1.26593e-07	5.75706e-06	2532.54	2674.91	2524.82	7508.9	6034.77	4910.88	6725.37	8319.57	4936.22	3982.82	3285.89	7166.41	8616.41	6368.53	6163.47	5213.44	5733.81	7736.36	5361.09	4910.68	4229.06	5013.08	5914.43	9042.49	5937.74	6861.31	6170.65	4439.09
ENSG00000004534	RBM6	protein_coding	chr3	49977440	50137478	+	4280.06	-0.049441	0.174701	-0.283002	0.777175	0.90968	4178.75	4965.62	4094.77	3686.8	4945.9	3744.02	3111.27	4132.14	3131.71	4459.79	4712.17	4174.39	6238.52	4760.25	5871.4	4122.06	3686.63	3627.03	4826.65	4697	3907.43	3701.34	4285.74	3604.3	4458.58	4999.81	4410.73	3306.87
ENSG00000004660	CAMKK1	protein_coding	chr17	3763609	3798185	-	354.92	-0.768309	0.36038	-2.13194	0.0330117	0.126998	382.638	822.792	480.967	228.617	418.34	323.985	210.677	181.524	206.004	438.927	286.62	314.595	260.451	402.07	186.655	236.004	367.168	193.988	581.68	358.226	768.117	567.178	273.701	246.696	296.498	388.843	222.985	291.824
ENSG00000004700	RECQL	protein_coding	chr12	21621845	21654603	-	1552.31	-0.0546653	0.292598	-0.186827	0.851796	0.942945	1408.41	1755.51	1653.64	1790.68	2490.75	1937.85	1524.79	2170.86	1025.52	1200.79	945.163	1115.99	1671.4	1458.28	1346.23	665.296	1413.17	2018.18	1999.76	2216.13	1382.36	1133.23	1579.13	2182.17	1506.92	1767.38	1281.64	823.56
ENSG00000004766	CCDC132	protein_coding	chr7	92861653	92988338	+	647.416	-0.230238	0.264409	-0.870765	0.383883	0.638166	672.318	751.728	812.703	553.347	975.384	485.977	842.709	564.374	489.682	772.994	287.473	561.845	1085.9	732.267	706	385.508	518.732	772.391	798.42	613.541	734.062	596.554	506.855	430.811	670.73	611.31	631.444	562.602
ENSG00000004776	HSPB6	protein_coding	chr19	36245469	36248980	-	14.696	0.904036	0.743922	1.21523	0.224278	0.4607	12.9708	7.77266	4.03327	6.53192	12.6095	17.3254	58.1981	10.7264	14.6342	10.2076	7.67732	15.393	2.05079	7.29142	4.83561	25.6294	14.2313	8.89851	4.63121	4.7135	6.30638	11.2984	6.75806	68.9297	8.88384	7.60572	21.8817	29.463
ENSG00000004777	ARHGAP33	protein_coding	chr19	36265434	36279724	+	2749.7	1.93076	0.315542	6.11889	9.42288e-10	8.90214e-08	817.158	641.8	890.344	2275.91	3248.07	4342.61	2283.69	2821.05	1731.33	1498.66	1880.94	4340.83	2277.41	2814.49	4586.1	2627.01	2842.71	1961.23	4129.19	3216.97	1376.05	3398.55	2609.74	2755.37	3521.33	4724.1	4667.06	2712
ENSG00000004779	NDUFAB1	protein_coding	chr16	23592323	23607677	-	660.718	0.529804	0.313895	1.68784	0.0914422	0.25861	431.278	565.184	423.493	976.055	893.051	614.185	847.365	1006.63	523.453	659.782	451.256	462.752	1378.13	555.189	654.742	374.829	506.636	806.205	423.292	854.715	560.006	481.31	551.908	1132.81	756.237	462.998	533.497	613.11
ENSG00000004799	PDK4	protein_coding	chr7	95212811	95225803	-	470.761	-3.71775	1.05513	-3.52349	0.000425903	0.0045291	2170.44	4095.08	1803.88	69.0517	86.7832	305.793	31.427	1029.74	219.512	25.055	104.923	3.84825	8.20318	214.576	90.9095	73.6844	112.428	8.89851	53.722	20.4252	1347.04	20.3371	466.306	23.5812	364.237	26.62	317.806	86.9859
ENSG00000004809	SLC22A16	protein_coding	chr6	110745890	110797844	-	375.464	2.02	0.667653	3.02552	0.00248207	0.0183036	211.856	61.0709	29.2412	378.851	354.55	21.6568	602.933	322.617	185.741	805.473	259.323	522.4	1017.19	191.66	279.498	645.006	624.756	110.342	473.31	454.853	51.7123	169.475	976.54	323.788	121.042	270.954	411.585	635.558
ENSG00000004838	ZMYND10	protein_coding	chr3	50378541	50384283	-	73.6785	-0.530773	0.46313	-1.14606	0.251771	0.495084	147.002	91.0512	66.5489	68.1185	75.6572	53.7087	75.6576	21.4528	139.587	114.14	53.7412	28.8619	19.4825	34.3738	59.9616	75.8202	69.7335	112.121	53.722	73.8449	47.9285	118.633	167.825	43.5345	38.8668	44.6836	72.9391	94.0009
ENSG00000004846	ABCB5	protein_coding	chr7	20654830	20816658	+	14.8183	0.969689	1.43987	0.673456	0.500657	0.738725	2.16179	5.5519	16.1331	0	5.9339	65.8365	20.9513	0	14.6342	24.1271	3.41214	27.8998	0	1.04163	0	0	1.42313	5.33911	1.85248	0	0	15.8177	5.63172	7.25576	17.7677	8.55644	21.8817	141.703
ENSG00000004848	ARX	protein_coding	chrX	25021811	25034065	-	6.2585	-0.386561	1.26905	-0.304606	0.760666	0.901701	5.40449	12.2142	6.0499	1.86626	3.70869	20.7905	13.9675	1.65022	13.5085	21.3432	3.41214	4.81032	0	0	0	2.13578	4.2694	0	3.70497	0	0	13.558	2.25269	0	1.11048	0	15.6298	23.851
ENSG00000004864	SLC25A13	protein_coding	chr7	95749532	95951459	-	586.126	-0.594202	0.433474	-1.37079	0.170441	0.388212	747.981	991.57	777.412	472.164	548.885	430.536	613.408	713.719	371.483	649.575	652.572	290.543	1117.68	534.357	474.857	280.855	584.196	84.5358	367.718	630.824	1242.36	525.374	1013.71	797.226	305.382	455.393	326.142	411.079
ENSG00000004866	ST7	protein_coding	chr7	116593292	116870157	+	198.502	-1.64077	0.927342	-1.76932	0.0768403	0.229926	661.509	549.638	302.495	67.1854	760.28	45.046	557.538	103.139	76.5479	290.453	73.361	33.6722	19.4825	72.9142	31.9151	52.3266	463.942	170.851	23.156	4.7135	112.254	49.7128	715.228	42.6276	57.7449	19.965	97.9468	102.419
ENSG00000004897	CDC27	protein_coding	chr17	45195069	45266788	-	3359.8	0.239686	0.211002	1.13594	0.255981	0.499857	2559.56	2707.11	3412.14	3630.81	4147.79	2501.79	2192.91	3792.2	3598.88	2976.91	4029.74	2674.54	4759.89	3082.19	2612.2	3420.45	2744.51	4107.55	3304.83	3835.22	4698.25	2718.39	3490.54	5143.43	2867.26	2965.28	2927.98	3172.18
ENSG00000004939	SLC4A1	protein_coding	chr17	42325753	42345509	-	1031.38	1.38327	0.758698	1.82321	0.0682712	0.211717	377.233	575.177	317.62	2962.69	583.747	453.925	415.535	716.194	253.284	558.634	388.131	299.202	234.816	1613.49	613.156	738.98	461.807	650.481	499.244	400.648	169.011	1252.99	4504.25	3630.6	1635.74	174.932	2117.32	2279.87
ENSG00000004948	CALCR	protein_coding	chr7	93053799	93204042	-	8.25294	-0.341318	1.15301	-0.296024	0.767212	0.904778	11.8899	13.3246	5.04158	1.86626	2.96695	32.9183	12.8036	0	6.75423	8.35167	1.70607	8.65857	0	6.24979	0.967123	4.27156	1.42313	5.33911	0	0	5.0451	3.38951	0	6.34879	13.3258	3.80286	7.29391	67.3439
ENSG00000004961	HCCS	protein_coding	chrX	11129421	11141198	+	523.605	-0.0562872	0.308324	-0.182558	0.855145	0.944401	499.374	668.449	458.784	488.961	853.739	605.523	486.536	535.495	500.939	478.829	497.32	526.248	864.41	348.946	438.107	484.822	461.807	508.995	417.735	555.408	1137.67	289.238	397.599	740.087	358.685	321.342	354.276	381.616
ENSG00000004975	DVL2	protein_coding	chr17	7128660	7137864	-	3322.25	1.13113	0.26812	4.21875	2.45663e-05	0.000464949	1522.98	1553.42	1755.48	3078.4	3858.52	3235.52	3283.54	4134.62	2564.36	3389.85	1821.23	4605.4	3581.71	3369.68	4636.39	3064.84	3400.58	6714.82	2989.91	3224.04	1635.87	3092.36	3660.62	4879.5	2971.64	3890.33	4499.3	2608.17
ENSG00000005001	PRSS22	protein_coding	chr16	2902728	2908171	-	11.0968	-0.495477	0.859848	-0.576238	0.564455	0.78566	18.3753	11.1038	15.1247	5.59878	7.41737	2.59881	17.4594	3.30043	21.3884	23.1991	1.70607	17.3171	11.2794	16.6661	3.86849	3.20367	1.42313	14.2376	6.48369	0	2.52255	16.9475	13.5161	0	4.44192	4.75358	21.8817	44.896
ENSG00000005007	UPF1	protein_coding	chr19	18942747	18979045	+	4884.4	-0.0349283	0.20442	-0.170865	0.86433	0.948537	4858.63	5355.37	4759.25	6022.43	5516.3	4385.93	2411.73	5777.41	4536.59	6583.9	5601.03	3906.94	4444.07	6124.79	4310.47	4699.78	4673.57	4239.25	4251.45	5006.52	7779.55	4427.83	4673.2	4823.27	4419.71	4460.76	4540.98	4172.52
ENSG00000005020	SKAP2	protein_coding	chr7	26706681	27034858	-	2025.47	-1.95878	1.05307	-1.86006	0.0628773	0.199889	6321.09	8126.88	3592.63	442.304	206.203	536.221	1420.03	1026.43	426.642	1418.86	594.566	120.258	9195.76	372.904	190.523	214.646	1715.59	72.0779	154.682	8908.52	619.286	1786.27	631.879	7467.99	345.359	91.2687	444.928	269.376
ENSG00000005022	SLC25A5	protein_coding	chrX	118602363	118605282	+	17022	1.15903	0.393377	2.94635	0.00321546	0.0223354	7924.06	8598.79	7783.2	22892.5	22772.8	7404.01	35968.8	23142.6	7446.54	10971.3	12992.6	25607.2	27043.8	18066	18527.2	7008.56	9271	15761	9197.58	13536.4	30062.5	17338.5	12169	23601.2	20933.7	20849.2	13971	25775.9
ENSG00000005059	CCDC109B	protein_coding	chr4	110481361	110609874	+	1956.49	-1.11953	0.429078	-2.60915	0.00907685	0.0493567	3358.35	3173.47	4797.57	2463.47	3257.71	1157.34	834.561	2445.62	1188.74	338.707	2121.5	1413.27	450.149	1864.52	2367.52	1269.72	1716.3	1054.47	1968.26	1925.47	3522.74	979.568	2085.99	1521.9	1988.87	1859.6	1655.72	2000.68
ENSG00000005073	HOXA11	protein_coding	chr7	27221129	27224842	-	1.71638	0.756215	1.52656	0.495372	0.620338	NA	0	1.11038	2.01663	1.86626	2.96695	5.19762	2.32792	0	0	5.56778	0	2.88619	2.05079	0	0	0	0	0	0	0	0	4.51935	0	1.81394	3.33144	1.90143	2.08397	8.41799
ENSG00000005075	POLR2J	protein_coding	chr7	102113565	102119354	-	1649.8	0.0998269	0.235785	0.42338	0.672018	0.852892	1301.4	1994.24	1356.19	1728.16	2111.73	1468.33	2731.82	1847.42	1197.75	1157.17	1250.55	2028.03	2328.68	1546.82	1924.57	1425.63	1189.03	1647.11	1194.85	1630.09	2231.2	1219.09	1406.8	2122.31	1526.91	1348.11	1574.44	1706.05
ENSG00000005100	DHX33	protein_coding	chr17	5344232	5372380	-	1587.16	0.810847	0.380161	2.1329	0.0329325	0.126758	917.682	966.031	961.934	2456	1731.21	1120.95	1067.35	3844.18	1152.72	2810.8	950.281	1042.88	2663.98	1276	1216.64	1041.19	2346.04	2124.07	1136.5	2113.22	1070.82	1878.92	1730.06	2340.89	1163.78	1616.22	952.376	747.798
ENSG00000005102	MEOX1	protein_coding	chr17	41717756	41739322	-	13.9948	-3.33843	0.882534	-3.78278	0.000155084	0.00204159	60.5302	58.8502	94.7818	3.73252	5.9339	36.3833	6.98377	4.95065	9.00564	2.78389	1.70607	13.4689	10.254	2.08326	1.93425	0	4.2694	1.7797	0	1.57117	5.0451	6.77902	0	2.72091	9.99432	1.90143	13.5458	30.866
ENSG00000005108	THSD7A	protein_coding	chr7	11409984	11871824	-	21.4805	-0.737285	1.08518	-0.679411	0.496877	0.735637	37.8314	38.8633	23.1913	0	2.96695	1131.35	59.3621	4.12554	21.3884	32.4787	0.853035	59.6479	0	0	12.5726	2.13578	4.2694	5.33911	7.40993	3.14233	12.6128	36.1548	12.3898	12.6976	13.3258	17.1129	27.0917	138.897
ENSG00000005156	LIG3	protein_coding	chr17	33307513	33332083	+	2870.21	0.804197	0.216603	3.71276	0.00020501	0.00253686	1641.88	1756.62	1769.6	3221.17	3047.8	3709.37	3502.36	3785.6	2576.74	3384.28	2121.5	3704.9	3538.65	2335.34	2466.16	2407.02	2971.5	4950.24	1922.88	3345.8	2165.61	3074.28	3248.37	3437.42	2523.01	2895.88	2784.19	2077.84
ENSG00000005175	RPAP3	protein_coding	chr12	48057070	48099844	-	1246.01	0.105827	0.245651	0.430803	0.666612	0.849496	1057.12	1057.08	1386.44	1478.08	1654.82	1041.26	1111.58	1948.08	909.57	1338.12	1035.58	1090.98	1869.3	1293.71	1181.82	796.646	1219.63	1239.56	1190.22	1729.86	1442.9	798.794	1151.12	1433.01	1272.61	1490.72	983.636	686.066
ENSG00000005187	ACSM3	protein_coding	chr16	20621565	20808903	+	247.295	0.485981	0.859222	0.565606	0.571662	0.790585	189.157	112.148	245.021	45.7234	76.3989	39.8484	194.382	210.403	670.92	399.952	121.984	83.6995	688.042	36.4571	43.5205	1878.42	89.6574	251.828	130.6	129.621	190.453	537.802	146.425	55.3252	64.4078	109.332	71.8971	110.837
ENSG00000005189	AC004381.6	protein_coding	chr16	20817751	20860987	+	381.4	2.64165	0.687528	3.84225	0.00012191	0.00167609	100.523	56.6294	44.3659	276.207	991.702	63.2377	517.963	234.331	343.34	279.317	174.872	1121.77	1222.27	246.867	18.3753	286.195	370.726	354.161	461.268	712.524	83.2442	187.553	505.728	61.6739	398.662	473.456	568.925	523.318
ENSG00000005194	CIAPIN1	protein_coding	chr16	57462081	57481440	-	1899.89	0.677132	0.332387	2.03718	0.041632	0.149988	1152.24	1332.46	1229.14	1712.29	2215.57	1333.19	2819.12	2398.59	1079.55	1643.42	4464.79	1831.77	3061.84	1656.19	2040.63	983.527	1167.68	2569.89	2533.27	1759.71	2381.29	1224.74	1321.2	2857.86	1492.48	1741.71	1572.36	1620.46
ENSG00000005206	SPPL2B	processed_transcript	chr19	2328614	2355099	+	3816.73	0.60942	0.348588	1.74825	0.0804202	0.236989	2700.08	2322.92	2769.85	3065.33	2682.12	6693.67	1907.73	2420.87	2138.84	2651.19	4986.84	6899.92	3285.37	5090.45	5164.44	3500.54	4623.76	2000.38	4028.23	2970.29	5514.3	2376.05	3810.42	3721.3	4081.01	7750.23	4543.06	3169.37
ENSG00000005238	FAM214B	protein_coding	chr9	35104109	35116338	-	1085.72	-2.09227	0.540293	-3.87247	0.000107737	0.00152556	3544.26	4978.95	1766.57	756.769	280.377	936.438	368.976	828.409	424.391	163.322	1415.19	503.159	1120.76	882.261	1828.83	292.602	257.587	638.023	620.582	294.594	1480.74	1156.95	1638.83	462.555	1299.26	712.086	1260.8	486.84
ENSG00000005243	COPZ2	protein_coding	chr17	46103533	46115392	-	12.0864	-2.20272	0.669412	-3.29053	0.00100001	0.00891474	35.6696	47.7464	36.2994	2.79939	5.9339	19.0579	22.1153	8.25108	16.8856	12.0635	10.2364	12.5068	2.05079	6.24979	6.76986	6.40734	2.84627	3.5594	1.85248	3.14233	2.52255	0	3.37903	5.44182	7.77336	15.2114	9.37788	32.269
ENSG00000005249	PRKAR2B	protein_coding	chr7	106685094	106802256	+	1835.83	-3.85728	0.784796	-4.91501	8.87782e-07	2.92556e-05	17043.6	12538.4	3056.21	1031.11	3808.82	212.236	308.45	325.918	950.095	377.681	702.048	516.628	1569.88	401.028	540.622	212.51	205.643	2117.85	1208.75	68.3458	65.5863	1353.54	459.548	412.671	505.268	154.967	1048.24	207.644
ENSG00000005302	MSL3	protein_coding	chrX	11776278	11793870	+	2134.43	-0.977405	0.209528	-4.66479	3.08935e-06	8.34262e-05	4144.16	3387.77	3890.09	1875.59	1983.4	2266.16	1693.57	1695.6	1603	1403.08	2410.68	2028.03	1714.46	2062.43	1738.89	1884.83	2202.3	1683.6	2527.71	1902.68	3184.72	1634.87	1473.26	1238.92	1992.2	2522.25	2251.73	1367.92
ENSG00000005339	CREBBP	protein_coding	chr16	3775055	3930727	-	13936.3	-1.14864	0.391902	-2.93093	0.00337951	0.0232084	26162	28571.2	27265.9	14211.6	6459.05	21043.4	4971.28	17069	15935.5	10327.3	18402.5	8333.39	6980.91	11160	13537.8	14512.6	10211	7755.94	6995.9	11399.6	35382.6	15292.3	13069	9583.04	10102	9577.51	8317.14	7586.01
ENSG00000005379	BZRAP1	protein_coding	chr17	56378592	56406152	-	3800.91	0.606284	0.363833	1.66638	0.0956378	0.266544	2944.36	2358.45	2473.4	5502.67	2637.62	4267.25	1731.98	1848.24	3449.16	3856.62	5422.74	1880.83	3158.22	7704.94	5683.78	3431.13	4651.51	7487.21	4162.53	2403.1	2781.11	4396.19	4402.88	1965.4	4307.55	2962.43	5195.35	3358.78
ENSG00000005381	MPO	protein_coding	chr17	56347217	56358296	-	4357.67	3.26326	0.838642	3.89112	9.97821e-05	0.00143522	689.612	568.515	248.046	6170.79	2734.78	2745.21	1592.3	16830.6	4945.22	718.244	11122.7	2123.27	15020	3092.6	1101.55	606.562	4593.88	828.451	361.234	2624.64	1108.66	235.006	18481	4702.64	5480.22	2712.39	5059.89	5516.59
ENSG00000005421	PON1	protein_coding	chr7	94926988	95025673	-	152.124	6.601	1.63257	4.04333	5.2698e-05	0.00086549	0	2.22076	3.02495	3.73252	48.2129	25.9881	1684.25	1.65022	32.6454	596.681	174.019	18.2792	0	155.203	178.918	0	509.482	86.3155	317.701	1.57117	7.56765	4.51935	2.25269	33.5579	148.804	0	162.55	60.3289
ENSG00000005436	GCFC2	protein_coding	chr2	75879126	75938115	-	1800.48	0.850785	0.216281	3.9337	8.36487e-05	0.00124725	932.814	900.519	1311.82	2525.98	2289.74	1081.11	2144.02	2713.78	1456.66	2121.33	1428.83	1799.06	2397.38	1785.36	1885.89	1746	2240.01	1541.22	1971.04	2082.58	1695.15	1935.41	1751.46	2339.07	1549.12	2026.92	1498.38	1262.7
ENSG00000005448	WDR54	protein_coding	chr2	74648805	74652882	+	1282.88	1.55846	0.371417	4.19599	2.71686e-05	0.000503369	545.853	330.893	529.366	1291.45	1283.95	996.211	1875.14	2060.3	843.153	825.888	803.559	2057.85	1029.5	1323.91	2276.61	498.705	1184.76	1458.47	1586.65	1269.5	734.062	564.918	1439.47	2536.79	1677.93	2067.81	1204.54	1623.27
ENSG00000005469	CROT	protein_coding	chr7	86974997	87029111	+	353.484	0.293876	0.343729	0.854965	0.392571	0.646073	275.629	225.407	381.144	351.79	442.817	253.817	261.892	204.627	200.375	280.245	315.623	407.915	364.016	443.735	646.038	379.101	313.089	330.135	310.291	408.504	121.082	433.857	263.564	207.696	396.441	428.773	652.284	597.677
ENSG00000005471	ABCB4	protein_coding	chr7	87031013	87109751	-	80.2038	-2.91357	0.742111	-3.92605	8.63528e-05	0.00127667	194.561	200.979	670.531	13.0638	228.455	26.8544	23.2792	46.2061	58.5367	45.4702	68.2428	28.8619	9.22858	19.791	8.7041	52.3266	74.7145	15.1275	18.5248	10.9982	104.686	58.7515	20.2742	10.8836	31.0934	12.3593	41.6795	151.524
ENSG00000005483	KMT2E	protein_coding	chr7	104654626	104754808	+	13980.9	-0.286974	0.283952	-1.01064	0.312187	0.566608	16955	15221.1	17818	11548.4	9075.15	15979.2	8175.67	16781.1	18865.7	10355.1	18899	11828.6	11953.1	13038.1	15853.1	19170.8	11424.2	9572.13	14287.3	8975.29	29088.8	14013.4	14814.8	7705.61	13009.3	12092.1	13089.4	11876.4
ENSG00000005486	RHBDD2	protein_coding	chr7	75471920	75518244	+	3369.42	0.281232	0.433175	0.649234	0.516187	0.750728	2881.67	2587.19	3009.82	1687.1	1869.92	8296.27	4166.99	5387.96	2917.83	897.341	2371.44	4936.35	1681.65	2342.63	5023.24	5467.6	1496.42	3756.06	2760.2	2045.66	6211.78	3570.28	4116.79	2746.3	3012.73	2225.62	4055.41	2821.43
ENSG00000005513	SOX8	protein_coding	chr16	1031808	1036979	+	29.9518	-2.01551	0.952567	-2.11587	0.0343558	0.130708	91.8763	55.519	126.04	9.33131	5.9339	25.1218	32.5909	9.9013	20.2627	13.9195	8.53035	39.4446	0	6.24979	71.5671	2.13578	10.6735	32.0346	0	1.57117	15.1353	18.0774	2.25269	7.25576	28.8725	15.2114	97.9468	91.1949
ENSG00000005700	IBTK	protein_coding	chr6	82879700	82957471	-	2872.83	0.0175388	0.278239	0.0630351	0.949739	0.982706	2478.5	2932.52	3114.69	1562.06	3946.78	3748.35	3347.56	3802.92	2637.53	3314.69	1893.74	1707.66	4488.16	2521.79	2625.74	2714.58	3147.97	4353.15	3126.07	3080.27	2349.76	3070.9	3235.98	3099.12	2073.27	1375.68	2682.07	2007.69
ENSG00000005801	ZNF195	protein_coding	chr11	3360491	3400448	-	1676.29	1.06702	0.185513	5.75172	8.83385e-09	5.77227e-07	770.68	798.364	973.025	1520.07	1438.97	1586.14	1893.77	1780.58	1680.68	1715.8	1787.96	1764.42	2531.71	1811.4	1365.58	2065.3	1684.99	2186.36	1426.41	1744.78	2330.84	2122.96	2234.67	1051.18	1626.85	1558.22	1666.14	1818.29
ENSG00000005810	MYCBP2	protein_coding	chr13	77618792	77901185	-	12776.2	-0.612262	0.262759	-2.33013	0.0197994	0.0878277	16226.4	17697.2	21527.6	15214.7	10117.3	10942.7	8765.8	21216.8	15906.2	14830.7	16338.2	8190.04	16106.9	13306.8	13699.3	11106.1	16082.8	10077.6	10513.8	12863.9	12321.4	11481.4	6746.8	8237.1	11536.8	9721.06	9544.6	7414.85
ENSG00000005812	FBXL3	protein_coding	chr13	77566740	77601330	-	3148.62	-0.430908	0.231665	-1.86005	0.0628785	0.199889	3461.03	4244.99	4569.69	2440.14	3469.85	4004.77	2631.72	3609.85	3210.51	2400.64	3337.93	2874.64	3437.13	2587.41	3126.71	2898.25	2570.89	4121.79	2861.16	3379.58	4888.7	3291.21	2283.1	2912.28	1979.99	1646.64	2129.82	3790.9
ENSG00000005844	ITGAL	protein_coding	chr16	30483979	30534506	+	12433.1	-1.16653	0.632048	-1.84564	0.0649446	0.204434	22998.2	32656.3	18220.3	16234.6	11137.9	10514.8	5682.46	17021.2	4195.5	1048.6	16066.9	10549	10783.1	21932.6	20380.2	15705.5	4733.34	12153.6	2433.24	11116.8	980.011	21253.4	2140.05	4548.45	15471.2	5847.85	18827.7	13495.4
ENSG00000005882	PDK2	protein_coding	chr17	48172101	48189516	+	898.902	-0.035425	0.485526	-0.0729621	0.941836	0.979137	977.131	786.15	993.192	744.638	784.758	1257.82	706.525	540.446	239.775	57.5338	684.987	1166.02	1505.28	740.6	1369.45	623.648	634.718	1838.43	708.575	1132.03	435.14	980.698	745.639	1511.92	1210.42	821.418	1171.19	801.112
ENSG00000005884	ITGA3	protein_coding	chr17	48133332	48167845	+	848.2	1.3793	0.891192	1.5477	0.121694	0.312088	340.483	250.946	455.759	258.477	779.566	1418.08	84.9693	324.268	1183.12	850.943	389.837	1060.19	51.2699	1373.91	1093.82	144.165	425.517	222.463	174.133	1171.31	18.9191	96.0361	6301.89	1313.29	1178.22	1477.41	797.12	513.497
ENSG00000005889	ZFX	protein_coding	chrX	24167290	24234372	+	4502.23	-0.361013	0.235682	-1.53178	0.125577	0.318377	7017.18	4575.88	5241.23	3600.02	4069.91	3856.63	3860.86	4705.59	6490.82	3400.06	4946.75	3129.59	5931.92	4498.8	6063.86	6123.28	5028.64	4445.7	4391.31	3781.01	4136.98	6170.04	3595.29	4571.13	3031.61	3084.12	3501.08	2813.01
ENSG00000005893	LAMP2	protein_coding	chrX	119561682	119603220	-	6338.23	-0.204313	0.300965	-0.678859	0.497227	0.735905	7730.58	8933.01	4892.35	4355.85	5077.93	5109.26	6920.92	5599.19	8173.74	3241.38	6170.86	6859.51	11306	6316.45	6827.89	6196.97	5150.32	4176.07	4508.02	6790.59	5354.12	9140.38	12180.3	3648.74	6164.27	4724.1	6737.49	5184.08
ENSG00000005955	GGNBP2	protein_coding	chr17	34900737	34946278	+	3320.47	-0.427951	0.321078	-1.33286	0.182578	0.40581	4361.42	4558.11	4003.02	2903.9	2618.33	3107.31	1939.16	3208.02	3006.76	1906.04	4768.47	2703.4	3028	3232.18	2659.59	2315.19	2565.2	4127.13	3152	2631.71	9410.38	3105.92	3676.38	1990.8	3000.52	2258.9	2892.56	3842.81
ENSG00000005961	ITGA2B	protein_coding	chr17	42449548	42466873	-	1015.82	-5.41795	0.779159	-6.95359	3.56116e-12	7.54645e-10	11973.1	9245.03	2584.32	208.088	49.6964	160.26	86.1332	399.352	709.194	68.6693	234.585	47.1411	559.867	51.0399	58.0274	275.516	199.239	21.3564	29.6397	73.0593	58.0187	67.7902	690.448	62.5809	138.81	76.0572	161.508	154.33
ENSG00000005981	ASB4	protein_coding	chr7	95107756	95169544	+	9.28044	2.51509	1.48996	1.68803	0.0914059	0.258596	1.0809	2.22076	2.01663	0	10.3843	5.19762	39.5747	0	28.1426	12.0635	1.70607	17.3171	0	0	1.93425	0	1.42313	4.44925	1.85248	0	0	5.64918	73.2123	1.81394	11.1048	0.950715	12.5038	25.254
ENSG00000006007	GDE1	protein_coding	chr16	19513015	19533467	-	2379.22	-0.0382451	0.233058	-0.164102	0.869651	0.950073	2571.45	2915.86	1821.02	2155.53	1760.88	3139.36	2770.23	2580.11	1402.63	1898.61	1799.05	2518.68	3355.1	1963.47	2529.03	1759.88	1538.41	3490	1875.64	1825.7	2440.57	2557.95	2967.91	2755.37	2637.39	2370.13	2667.49	2550.65
ENSG00000006015	C19orf60	protein_coding	chr19	18699495	18703146	+	1073.82	-0.112573	0.250662	-0.449103	0.653358	0.84199	1203.04	1379.09	871.186	1024.58	1160.08	982.35	1658.65	1179.08	605.629	734.019	607.361	1459.45	1229.45	1546.82	1011.61	964.305	1051.7	1330.33	825.281	1247.51	654.602	999.905	976.54	1034.85	900.599	1315.79	1140.98	972.278
ENSG00000006016	CRLF1	protein_coding	chr19	18683030	18718551	-	15.9927	-0.379193	0.63714	-0.595149	0.551744	0.776272	16.2135	14.4349	29.2412	11.1976	3.70869	19.0579	19.7874	11.5515	15.7599	14.8474	27.2971	18.2792	4.10159	15.6245	7.73698	14.9505	17.0776	2.66955	8.33618	5.49909	12.6128	29.3757	12.3898	4.53485	8.88384	5.70429	23.9657	72.9559
ENSG00000006025	OSBPL7	protein_coding	chr17	45884738	45899200	-	1925.03	-0.100713	0.281417	-0.357878	0.720435	0.881514	2203.95	1728.86	2212.25	1475.28	1474.57	1985.49	1465.43	1426.61	1046.91	1731.58	1933.83	1677.84	2530.68	2131.18	2377.19	1762.02	1862.88	3559.4	2737.97	1849.26	2742.01	2198.66	946.128	1258.87	2116.57	1976.54	2179.84	1309
ENSG00000006042	TMEM98	protein_coding	chr17	31254928	31272124	+	403.181	5.42635	1.70256	3.18717	0.00143671	0.0119004	6.48538	7.77266	17.1414	7.46505	14.8347	856.741	39.5747	2.47533	19.137	4.63982	5.11821	2343.59	0	43.7485	557.063	0	0	186.869	145.42	2.35675	10.0902	14.6879	938.244	2277.4	406.436	819.517	958.628	1603.63
ENSG00000006047	YBX2	protein_coding	chr17	7191571	7197934	-	107.018	1.53425	0.846593	1.81226	0.069946	0.21564	35.6696	42.1945	41.341	41.0578	19.2852	405.414	54.7062	33.8294	48.4053	277.461	26.4441	322.291	32.8127	113.538	132.496	18.1541	13.5198	257.167	43.5334	1.57117	29.0093	53.1023	193.731	3783.88	116.6	138.804	288.63	130.479
ENSG00000006059	KRT33A	protein_coding	chr17	39502344	39507064	-	3.39283	0.530239	1.79355	0.295637	0.767507	NA	2.16179	0	5.04158	0	3.70869	3.46508	1.16396	0	7.87994	5.56778	0	11.5448	0	0	0	0	0	0	0	0	0	14.6879	0	1.81394	1.11048	1.90143	12.5038	22.448
ENSG00000006062	MAP3K14	processed_transcript	chr17	43340488	43394414	-	1163.72	-1.34936	0.446185	-3.02421	0.00249284	0.018351	2745.48	2381.77	2501.63	557.079	790.692	528.425	765.887	890.292	991.746	706.18	1197.66	592.631	775.2	842.68	686.657	1213.12	1166.97	1278.72	627.066	695.242	4205.09	1691.37	929.233	394.532	860.622	646.486	831.506	1090.13
ENSG00000006071	ABCC8	protein_coding	chr11	17414432	17498449	-	23.1738	0.645355	1.08437	0.595145	0.551747	0.776272	6.48538	14.4349	25.2079	0	5.19216	116.08	37.2468	3.30043	49.531	38.0465	12.7955	21.1654	2.05079	2.08326	13.5397	5.33945	14.9429	0.889851	0	8657.13	2.52255	28.2459	5.63172	7.25576	23.3201	18.0636	78.149	102.419
ENSG00000006074	CCL18	protein_coding	chr17	34391640	34399392	+	2.33815	-0.862166	1.53965	-0.559977	0.575495	NA	2.16179	3.33114	6.0499	5.59878	4.45042	0	2.32792	0	0	4.63982	0	5.77238	0	1.04163	0	0	2.84627	0	0	0	0	0	1.12634	1.81394	2.22096	0	1.04199	21.045
ENSG00000006075	CCL3	protein_coding	chr17	34415602	34417515	-	7.0611	-1.11315	0.937131	-1.18783	0.234902	0.474249	14.0517	13.3246	13.1081	0.933131	5.9339	8.6627	18.6234	8.25108	9.00564	0	4.26518	4.81032	3.07619	0	0.967123	12.8147	2.1347	0	0.926242	3.92792	26.4868	0	1.12634	13.6045	7.77336	12.3593	3.12596	8.41799
ENSG00000006114	SYNRG	protein_coding	chr17	35874900	35969544	-	7218.93	-0.0766665	0.302637	-0.253328	0.800015	0.921332	7720.85	6293.64	8691.69	6213.72	6289.93	6194.7	5518.35	5226.24	3897.19	5685.63	12721.3	6265.92	6299.02	8279.93	10454.6	5056.46	7322.02	15422	6547.6	5450.38	8296.67	6084.17	4120.16	7264.83	10107.6	7575.3	7626.3	5503.96
ENSG00000006116	CACNG3	protein_coding	chr16	24266874	24374122	+	5.6107	0.219315	1.46145	0.150066	0.880712	0.954654	1.0809	3.33114	10.0832	0	7.41737	1.73254	6.98377	1.65022	18.0113	9.27964	1.70607	0.962063	0	0	3.86849	0	0	0	1.85248	1.57117	2.52255	13.558	0	0	13.3258	0	6.25192	51.9109
ENSG00000006118	TMEM132A	protein_coding	chr11	60691935	60704631	+	200.89	-1.56053	0.553957	-2.81706	0.00484648	0.0306954	517.75	612.93	338.794	132.505	51.9216	97.0222	202.529	72.6095	236.398	259.83	76.7732	107.751	61.5238	315.614	99.6136	334.25	189.988	88.0952	136.158	81.7007	399.824	314.095	304.113	34.4649	83.286	84.6137	103.157	287.615
ENSG00000006125	AP2B1	protein_coding	chr17	33905065	34053436	+	16108.2	0.471573	0.26024	1.81207	0.0699759	0.215688	12125.5	12640.6	11158	15831.5	12555.4	19855.8	13788.3	19317.4	12576.4	17706.5	11141.5	20885.4	20555.1	12826.6	24119.1	10651.1	12934.9	25635.7	17983	15032.9	9966.6	12433.8	24387.6	19815.5	15558.9	21532.7	17289.7	10723.1
ENSG00000006128	TAC1	protein_coding	chr7	97361220	97369784	+	3.95469	0.533661	1.71504	0.311166	0.755675	0.899298	3.24269	1.11038	4.03327	0	1.48347	3.46508	12.8036	0	19.137	6.49575	1.70607	7.6965	0	0	0	0	0	0	0	0	0	5.64918	2.25269	1.81394	0	0	14.5878	25.254
ENSG00000006194	ZNF263	protein_coding	chr16	3313743	3351401	+	2086.37	-0.149083	0.264529	-0.563578	0.573041	0.791381	2423.37	2101.95	2335.26	2005.3	1946.32	2620.47	1385.12	2310.3	3782.37	2189.99	2429.44	1790.4	1245.86	1881.19	1667.32	2891.85	2205.86	1850.89	1491.25	2911.37	2885.8	2252.89	1501.42	2027.98	1636.85	1183.64	1923.51	1540.49
ENSG00000006210	CX3CL1	protein_coding	chr16	57406370	57418960	+	8.36867	0.298466	1.53302	0.194692	0.845634	0.94067	0	5.5519	15.1247	1.86626	10.3843	3.46508	16.2955	0	20.2627	17.6313	5.11821	1.92413	0	0	0	0	0	0	9.26242	0	7.56765	4.51935	0	1.81394	4.44192	11.4086	17.7138	79.9709
ENSG00000006282	SPATA20	protein_coding	chr17	48620419	48633213	+	827.343	-1.14635	0.860539	-1.33213	0.182819	0.405902	1934.81	2163.02	764.304	254.745	692.041	3444.29	727.477	174.098	1161.73	695.045	392.396	152.006	21.5333	447.901	84.1397	579.864	1575.41	313.228	938.283	1949.03	2231.2	111.854	69.8333	1003.11	86.6174	414.512	400.123	383.019
ENSG00000006283	CACNA1G	protein_coding	chr17	48638429	48704835	+	34.171	0.459936	1.23846	0.371378	0.710356	0.875394	22.6988	27.7595	26.2162	3.73252	8.15911	180.184	43.0666	0	51.7824	39.9024	13.6486	25.0136	0	4.16652	0	6.40734	7.82723	0	8.33618	1.57117	5.0451	55.362	129.529	12.6976	38.8668	18.0636	54.1833	172.569
ENSG00000006327	TNFRSF12A	protein_coding	chr16	3068446	3072384	+	148.771	-2.84615	1.04996	-2.71074	0.0067134	0.0391318	989.021	843.889	95.7901	37.3252	11.8678	64.9703	68.6738	14.0268	60.7881	51.966	41.7987	9.62063	16.4064	53.1232	23.2109	25.6294	27.7511	28.4752	9.26242	21.9963	131.173	46.3233	1311.06	44.4415	25.541	10.4579	36.4695	64.5379
ENSG00000006377	DLX6	protein_coding	chr7	96634860	96640351	+	1.49077	-1.17803	1.87592	-0.627977	0.530019	NA	0	8.88305	0	0	0.741737	0	1.16396	0	4.50282	0	0	4.81032	0	0	0	0	0	1.7797	0	0	0	3.38951	0	1.81394	5.5524	2.85215	6.25192	40.687
ENSG00000006432	MAP3K9	protein_coding	chr14	71189243	71276251	-	903.082	0.398006	0.749372	0.531119	0.595336	0.80573	512.345	516.327	1081.92	63.4529	1378.89	1088.9	676.262	1874.65	184.616	1663.84	2429.44	427.156	75.8794	977.05	2338.5	89.7028	100.331	1543	832.691	857.857	292.616	1102.72	369.441	282.975	969.449	982.089	1207.66	1366.52
ENSG00000006451	RALA	protein_coding	chr7	39663082	39747723	+	1652.08	0.720983	0.311138	2.31724	0.0204904	0.090094	938.219	1141.47	1059.74	1545.26	2206.67	1834.76	1802.98	1769.03	2628.52	2890.61	975.872	1279.54	2223.06	1070.8	1815.29	1985.21	1822.32	1912.29	1740.41	1921.54	1647.23	815.742	1312.19	3012.95	1327.02	1689.42	1031.57	858.635
ENSG00000006453	BAIAP2L1	protein_coding	chr7	97920963	98030380	-	91.7976	-1.76039	0.463726	-3.79619	0.000146935	0.00195769	229.15	296.472	216.788	67.1854	36.3451	94.4234	53.5423	78.3853	113.696	56.6058	82.7444	56.7617	4.10159	95.8301	38.6849	146.301	46.9634	75.6373	51.8695	36.1369	55.4961	122.022	92.3602	128.79	88.8384	35.1765	80.233	89.7919
ENSG00000006459	KDM7A	protein_coding	chr7	139784546	139876835	-	2816.24	-1.62468	0.384525	-4.22516	2.3877e-05	0.000453792	6985.84	6624.53	7687.41	1696.43	1686.71	2424.69	1198.88	2204.69	5331.34	1673.12	3215.09	2139.63	1601.67	1941.6	2747.6	3811.3	2430	2187.25	2172.04	805.223	4356.45	2135.39	963.024	1224.41	3232.61	2053.54	1711.98	2612.38
ENSG00000006468	ETV1	protein_coding	chr7	13930853	14031050	-	28.2524	1.19191	1.36644	0.872279	0.383056	0.63739	3.24269	21.0972	15.1247	5.59878	3.70869	63.2377	52.3783	0	21.3884	25.055	11.9425	11.5448	0	8.33305	91.8767	0	4.2694	193.098	0	0	0	25.9862	4.50537	65.3018	21.0991	4.75358	32.3016	105.225
ENSG00000006530	AGK	protein_coding	chr7	141250989	141355044	+	1269.38	0.111998	0.16533	0.677422	0.498138	0.736615	1197.63	958.259	1396.52	1396.9	1458.26	1086.3	1532.94	1556.98	1331.71	1445.77	1062.88	1193.92	1519.64	1097.88	1136.37	1096.72	1472.94	1444.23	1246.72	1519.32	1003.98	1051.88	1181.53	1676.99	1033.86	1182.69	1037.82	1222.01
ENSG00000006534	ALDH3B1	protein_coding	chr11	67776048	67796744	+	622.787	-3.37633	0.666123	-5.06864	4.00673e-07	1.482e-05	3610.2	5025.58	1037.56	334.061	94.9423	295.398	107.085	763.225	406.38	158.682	437.607	115.448	114.845	271.866	191.49	208.239	352.937	76.5272	124.116	91.9133	1533.71	205.63	603.72	126.069	410.878	114.086	416.795	209.047
ENSG00000006555	TTC22	protein_coding	chr1	55245385	55266940	-	107.596	-2.11087	0.698022	-3.02408	0.00249391	0.018351	435.602	295.361	297.453	39.1915	54.8885	22.523	53.5423	22.2779	29.2683	56.6058	91.2748	102.941	14.3556	145.828	143.134	29.9009	63.3294	369.288	25.0085	15.7117	59.28	33.8951	18.0215	31.7439	144.362	135.002	159.424	123.464
ENSG00000006576	PHTF2	protein_coding	chr7	77428122	77586818	+	1474.26	-0.888782	0.322839	-2.75302	0.0059049	0.0355681	1985.61	3152.37	2366.52	1133.75	1516.85	2288.69	991.696	1697.25	892.684	1006.84	1214.72	1597.02	1943.13	1099.96	1594.79	820.14	658.911	2309.16	843.806	1158.74	2507.42	997.646	1067.77	1002.2	1208.2	1109.48	1792.22	1321.62
ENSG00000006606	CCL26	protein_coding	chr7	75398851	75419214	-	1.10591	-0.366385	1.58391	-0.231316	0.817069	NA	0	0	4.03327	0	0	1.73254	4.65585	1.65022	1.12571	1.85593	0	3.84825	0	0	0	0	0	0.889851	0	0	0	0	2.25269	0	2.22096	2.85215	1.04199	2.806
ENSG00000006607	FARP2	protein_coding	chr2	242295658	242434256	+	1401.43	-0.269844	0.480742	-0.561307	0.574588	0.792397	1081.98	1726.64	2150.74	1387.57	1171.94	1314.13	1122.06	1626.29	1004.13	2823.79	798.441	1313.22	1037.7	1136.42	1351.07	1756.68	230.548	294.541	924.389	830.362	3116.61	2873.17	2066.84	1506.48	1090.49	1835.83	656.452	1011.56
ENSG00000006611	USH1C	protein_coding	chr11	17515442	17565963	-	12.7663	0.634591	1.27824	0.496458	0.619571	0.82151	9.72807	6.66228	9.07485	0	3.70869	4.33135	20.9513	3.30043	25.8912	25.055	0.853035	12.5068	0	6.24979	0	0	1.42313	0	4.63121	3.14233	2.52255	25.9862	3.37903	7.25576	17.7677	5.70429	15.6298	141.703
ENSG00000006625	GGCT	protein_coding	chr7	30536237	30591095	-	544.534	0.933311	0.378811	2.46379	0.0137475	0.0674224	258.334	317.569	325.686	797.827	881.925	209.637	713.509	887.817	401.877	717.316	323.3	400.218	1227.4	712.476	397.487	325.707	588.466	719	475.162	769.872	517.123	343.47	550.782	828.063	407.546	494.372	267.791	387.228
ENSG00000006634	DBF4	protein_coding	chr7	87505531	87538856	+	1110.57	0.243253	0.304785	0.798115	0.424804	0.674896	838.776	798.364	1225.1	1377.3	1460.48	600.325	1280.36	2051.22	560.601	1127.48	748.965	1116.96	1871.35	1284.33	955.517	743.252	844.63	1223.55	740.067	1195.66	1243.62	947.933	937.118	1829.36	931.693	925.997	1013.85	1222.01
ENSG00000006638	TBXA2R	protein_coding	chr19	3594504	3606838	-	139.205	-3.40433	0.978452	-3.4793	0.000502728	0.00517569	1058.2	474.133	647.339	24.2614	37.0869	24.2556	8.14774	89.1117	25.8912	17.6313	68.2428	33.6722	14.3556	17.7077	46.4219	36.3083	83.2533	41.823	9.26242	7.07025	944.695	20.3371	30.4113	26.3021	16.6572	32.3243	29.1756	33.672
ENSG00000006652	IFRD1	protein_coding	chr7	112063023	112121072	+	1759.02	-0.0176529	0.35049	-0.0503665	0.95983	0.986967	2186.65	1955.38	1192.84	1147.75	1728.99	1575.75	2196.4	981.879	2137.71	2729.14	885.451	2149.25	2904.95	1664.53	951.649	2417.7	1854.34	1072.27	2537.9	1443.12	2357.32	2395.25	2198.62	668.437	1292.6	1307.23	2069.39	1250.07
ENSG00000006659	LGALS14	protein_coding	chr19	40194946	40200084	+	3.74393	0.310143	1.80724	0.171611	0.863743	0.94825	0	1.11038	8.06653	0	2.22521	25.9881	6.98377	2.47533	6.75423	0	0	1.92413	0	0	0	0	0	0	0	3.14233	0	0	0	4.53485	1.11048	7.60572	6.25192	26.657
ENSG00000006695	COX10	protein_coding	chr17	13972813	14111994	+	1440.13	0.141497	0.308599	0.458514	0.646583	0.837635	1166.29	1276.94	1513.48	1748.69	1408.56	1204.12	1524.79	2744.31	659.663	1604.45	1138.8	1145.82	2404.56	1385.37	1692.46	766.745	1310.71	2649.98	1286.55	1743.21	1263.8	1072.21	1463.12	1220.78	1249.29	1349.06	1507.76	822.157
ENSG00000006704	GTF2IRD1	protein_coding	chr7	73868120	74016931	+	115.413	1.39405	0.901675	1.54606	0.122089	0.312809	51.8831	37.7529	51.4241	37.3252	13.3513	666.162	82.6413	16.5022	123.828	167.961	19.6198	87.5477	24.6095	60.4146	48.3561	65.1413	43.4056	19.5767	289.914	1.57117	238.381	33.8951	495.591	116.092	119.932	105.529	44.8054	168.36
ENSG00000006712	PAF1	protein_coding	chr19	39876492	39881835	-	2729.28	0.199382	0.22274	0.895135	0.370715	0.6261	2407.16	2403.97	2419.96	3069.07	2997.36	2929.73	2171.95	3498.46	2162.48	2593.66	1775.17	3185.39	3015.69	2430.13	3096.73	2100.54	2124.03	2810.15	2635.16	3134.48	4526.72	3664.06	2962.28	3495.46	2408.63	2329.25	2524.73	1547.51
ENSG00000006715	VPS41	protein_coding	chr7	38762563	38971994	-	2608.6	-0.400664	0.258005	-1.55293	0.12044	0.310041	3303.22	3880.78	2805.14	2746.2	2322.38	1725.61	3417.39	2896.13	2303.19	2401.57	1881.8	2006.86	4251.3	2504.08	3236.96	2423.04	3005.66	3424.15	3160.34	2480.87	1349.56	1899.25	2301.12	3117.26	2328.68	2401.51	2178.8	1287.95
ENSG00000006740	ARHGAP44	protein_coding	chr17	12692856	12894960	+	79.8789	0.113745	0.413535	0.275056	0.783273	0.913007	62.692	54.4087	105.873	62.5198	48.2129	86.627	221.153	63.5333	69.7937	103.932	74.2141	70.2306	34.8635	58.3313	62.863	86.4991	125.236	128.139	72.2469	29.8522	35.3157	106.205	70.9596	49.8833	57.7449	112.184	70.8551	112.24
ENSG00000006744	ELAC2	protein_coding	chr17	12895708	12921504	-	3464.19	0.521008	0.273432	1.90544	0.0567231	0.185859	2294.74	2560.54	2630.7	4984.78	3739.1	3517.92	2900.59	4756.75	2606.01	5178.97	2511.34	2620.66	5027.52	3341.55	3063.84	2223.35	3648.91	6308.15	3836.49	4253.94	2604.53	2797.47	3202.19	5376.52	3141.55	2816.97	2745.64	2306.53
ENSG00000006747	SCIN	protein_coding	chr7	12610203	12693228	+	31.017	-0.0073576	1.14848	-0.00640636	0.994889	0.99804	7.56628	34.4218	51.4241	6.53192	9.64258	17.3254	32.5909	1.65022	12.3828	153.114	6.82428	17.3171	0	30.2073	13.5397	2.13578	11.3851	250.938	7.40993	0	55.4961	15.8177	4.50537	7.25576	12.2153	3.80286	14.5878	88.3889
ENSG00000006756	ARSD	protein_coding	chrX	2822011	2847392	-	398.732	-1.04275	0.763897	-1.36505	0.172239	0.390422	1049.55	845	318.628	50.3891	364.935	1391.23	399.239	165.847	93.4335	30.6228	394.955	487.766	21.5333	338.53	462.285	741.116	56.9253	442.256	200.068	627.681	162.705	25.9862	571.056	410.857	246.527	615.113	394.913	255.346
ENSG00000006757	PNPLA4	protein_coding	chrX	7866288	7895780	-	64.1892	-2.77698	0.834827	-3.32642	0.0008797	0.00807884	344.806	246.505	218.805	17.7295	11.8678	14.7266	19.7874	42.0805	22.5141	16.7033	98.099	20.2033	9.22858	33.3322	21.2767	140.962	24.1933	22.2463	16.6724	9.427	225.768	92.6466	2.25269	5.44182	16.6572	3.80286	40.6375	58.9259
ENSG00000006788	MYH13	protein_coding	chr17	10201401	10276447	-	15.7192	-0.143256	1.33999	-0.106908	0.914862	0.969027	9.72807	24.4284	17.1414	0	7.41737	4.33135	34.9189	1.65022	18.0113	26.9109	2.55911	20.2033	0	2.08326	0	0	1.42313	0	3.70497	0.785584	0	31.6354	49.5591	7.25576	17.7677	5.70429	36.4695	116.449
ENSG00000006831	ADIPOR2	protein_coding	chr12	1797740	1897844	+	2348.82	-0.280004	0.349138	-0.801985	0.422562	0.672989	2858.97	3111.29	2393.74	2388.81	2023.46	1677.1	3547.76	3858.21	3160.98	2353.32	1739.34	1314.18	4124.15	1967.64	1337.53	1892.3	3135.87	1721.86	2140.54	2744.83	3397.88	1750.12	3608.8	2281.94	1342.57	1329.1	1591.11	973.681
ENSG00000006837	CDKL3	protein_coding	chr5	133541305	133706738	-	24.2063	0.554472	0.409882	1.35276	0.176132	0.396099	23.7797	12.2142	15.1247	28.9271	45.9877	25.1218	25.6072	3.30043	11.2571	21.3432	34.1214	19.2413	24.6095	26.0408	23.2109	29.9009	27.7511	29.3651	15.7461	18.0684	31.5319	30.5056	18.0215	28.1161	21.0991	19.965	22.9237	44.896
ENSG00000007001	UPP2	protein_coding	chr2	158733214	158992666	+	3.75936	-0.706668	1.14396	-0.617738	0.536748	0.765871	2.16179	8.88305	6.0499	1.86626	4.45042	5.19762	9.3117	0	3.37712	6.49575	5.97125	6.73444	0	0	0	3.20367	0	0	1.85248	0	0	4.51935	0	2.72091	2.22096	4.75358	11.4619	14.03
ENSG00000007038	PRSS21	protein_coding	chr16	2867164	2876305	+	283.522	1.4395	1.55113	0.928033	0.35339	0.608115	28.1033	73.2851	234.938	1.86626	5.19216	14.7266	1045.24	0.825108	18.0113	5.56778	41.7987	916.846	4.10159	0	9.67123	4.27156	1073.75	666.498	160.24	0	418.744	9.03869	1391.03	1187.22	9.99432	552.366	30.2176	35.075
ENSG00000007047	MARK4	protein_coding	chr19	45582546	45808541	+	2266.92	0.24118	0.208271	1.15801	0.246859	0.489463	1928.32	2367.33	1554.82	1956.78	1626.63	3327.34	2279.04	2345.78	2258.16	1960.79	2010.6	3090.15	2722.43	2023.89	2917.81	1700.08	1822.32	2418.61	2107.2	1622.23	3174.63	2420.11	2252.69	2898.68	2407.52	2317.84	2324.67	1637.3
ENSG00000007062	PROM1	protein_coding	chr4	15964699	16086001	-	61.9648	1.8362	0.786943	2.33333	0.019631	0.087373	20.537	16.6557	19.158	34.5258	22.9938	81.4294	48.8864	114.69	86.6793	35.2626	52.8882	337.684	10878.4	14.5828	88.9753	85.4312	27.0395	10.6782	4.63121	11.7838	15.1353	30.5056	25.9059	28214.9	71.0707	51.3386	65.6452	266.57
ENSG00000007080	CCDC124	protein_coding	chr19	18043825	18054800	+	955.503	0.595569	0.285925	2.08296	0.0372553	0.138336	590.17	823.902	554.574	1260.66	997.636	806.497	914.874	1651.87	627.018	923.324	448.696	1235.29	1015.14	1127.04	1195.36	528.606	686.662	1222.66	776.191	1060.54	932.083	721.965	1019.34	1700.57	983.885	1160.82	830.464	958.248
ENSG00000007129	CEACAM21	protein_coding	chr19	42055886	42093197	+	365.682	-0.484875	0.786576	-0.616438	0.537605	0.766409	476.676	353.101	642.298	69.0517	265.542	517.163	749.592	117.165	383.865	75.1651	162.93	66.3823	1073.59	60.4146	135.397	876.738	286.761	149.495	755.813	692.885	1451.73	148.009	116.013	129.697	63.2973	108.382	164.634	147.315
ENSG00000007168	PAFAH1B1	protein_coding	chr17	2496504	2588909	+	5693.68	0.0464494	0.198572	0.233918	0.815049	0.92832	5540.68	5233.22	5823.03	5253.53	7542.72	5018.3	4298.51	6503.5	5526.09	4764.17	6402.03	3598.12	5539.2	4848.79	6592.88	6114.74	5641.3	8613.76	6666.16	7630.37	6242.05	5311.36	4864.68	6912.92	5127.09	4601.46	5105.74	4106.58
ENSG00000007171	NOS2	protein_coding	chr17	26083792	26127525	-	12.9973	-0.931085	0.931341	-0.999726	0.317443	0.571636	18.3753	17.7661	31.2578	1.86626	4.45042	6.06389	23.2792	1.65022	16.8856	25.055	17.0607	18.2792	2.05079	0	3.86849	4.27156	1.42313	2.66955	9.26242	0	1.26128	25.9862	7.8844	10.8836	12.2153	10.4579	44.8054	44.896
ENSG00000007174	DNAH9	protein_coding	chr17	11501748	11873065	+	38.7275	0.350108	1.03273	0.339012	0.734601	0.888515	17.2944	34.4218	41.341	6.53192	32.6364	23.3893	65.1819	7.42598	67.5423	89.0845	23.0319	52.9135	0	6.24979	1.93425	6.40734	12.8082	5.33911	25.9348	3.92792	5.0451	55.362	5.63172	17.2324	49.9716	17.1129	82.317	328.302
ENSG00000007202	KIAA0100	protein_coding	chr17	26941458	26972472	-	9959.88	0.0964344	0.22911	0.420909	0.673822	0.853713	9300.04	10717.4	8126.02	10772.1	9374.07	11550	9219.75	13258.7	9801.51	13646.6	7377.05	7766.73	14289.9	7678.9	9701.21	9479.66	10773.8	13346.9	9414.32	11079.1	7053.05	12127.7	11083.2	12019.2	7624.55	8393.86	8968.38	4932.94
ENSG00000007216	SLC13A2	protein_coding	chr17	26800311	26824799	+	5.78099	-0.922173	1.66845	-0.552712	0.58046	0.796258	1.0809	4.44152	24.1996	0	0.741737	0	12.8036	0	10.1313	11.1356	0	8.65857	0	0	0	0	1.42313	0	0	0	0	12.4282	4.50537	3.62788	11.1048	0.950715	8.3359	46.2989
ENSG00000007237	GAS7	protein_coding	chr17	9813926	10101868	-	10527	-0.706899	0.412861	-1.71219	0.0868609	0.249676	19623.7	20808.5	7846.72	6614.96	9892.55	19168	5883.83	14607.7	10980.1	9432.75	6679.27	9721.65	10457	7592.45	15003.9	3055.23	9833.14	3335.16	5232.34	7419.05	17012.1	9596.83	19014.9	13274.4	7590.13	7747.38	7114.69	10218
ENSG00000007255	TRAPPC6A	protein_coding	chr19	45666186	45681495	-	340.534	0.221461	0.328189	0.674796	0.499806	0.738217	303.732	309.796	276.279	307.933	246.998	298.863	420.19	275.586	360.226	210.648	243.968	474.297	789.556	302.073	342.361	217.85	241.933	702.982	220.446	420.287	263.607	298.277	229.774	427.183	273.178	423.068	279.253	374.601
ENSG00000007264	MATK	protein_coding	chr19	3777971	3802127	-	457.246	-1.08248	0.867274	-1.24814	0.211979	0.445093	916.601	907.181	770.354	212.754	54.1468	447.862	940.482	188.125	705.817	95.5803	101.511	51.9514	1550.4	106.246	203.096	152.708	685.95	2050.22	83.3618	74.6305	576.403	798.794	497.844	44.4415	133.258	53.2401	169.844	230.092
ENSG00000007306	CEACAM7	protein_coding	chr19	42177235	42210895	-	5.49196	0.170633	1.58878	0.107398	0.914473	0.969027	2.16179	4.44152	8.06653	0	0	5.19762	12.8036	0	9.00564	7.42371	0.853035	1.92413	0	1.04163	0	0	0	0	1.85248	0	3.78383	16.9475	0	0	23.3201	10.4579	5.20994	39.284
ENSG00000007312	CD79B	protein_coding	chr17	62006100	62009714	-	896.629	-2.79437	0.578764	-4.82816	NA	NA	2317.44	2089.74	6998.73	171.696	1203.1	297.997	1001.01	868.839	755.348	561.418	551.914	219.35	1498.11	211.451	404.257	628.987	907.959	497.427	560.376	922.275	28729.3	275.68	230.9	334.672	96.6117	153.065	489.734	260.958
ENSG00000007314	SCN4A	protein_coding	chr17	62015914	62050278	-	38.7361	-1.09487	0.784803	-1.39509	0.162988	0.378105	74.5819	19.9869	126.04	5.59878	25.9608	12.9941	64.0179	14.0268	52.9081	38.0465	10.2364	25.9757	12.3048	45.8318	1.93425	38.444	38.4246	51.6114	12.9674	14.1405	170.272	25.9862	14.6425	0.90697	34.4249	20.9157	45.8474	85.5829
ENSG00000007341	ST7L	protein_coding	chr1	113066140	113163447	-	719.444	-0.0567338	0.172572	-0.328754	0.742342	0.892114	728.525	816.13	690.697	777.298	930.138	596.86	767.051	592.428	645.029	647.719	600.537	741.751	840.826	618.729	500.002	831.886	685.95	536.58	786.379	858.643	787.036	737.783	719.733	506.996	831.749	870.855	841.926	655.2
ENSG00000007350	TKTL1	protein_coding	chrX	153524024	153558700	+	182.461	-0.684096	1.00663	-0.679594	0.496762	0.735573	252.93	142.129	430.551	76.5167	16.3182	240.823	1474.74	144.394	70.9194	47.3261	23.0319	52.9135	7.17778	26.0408	907.161	189.017	122.389	77.417	29.6397	29.0666	12.6128	70.0499	27.0322	79.8133	162.13	224.369	53.1413	119.255
ENSG00000007372	PAX6	protein_coding	chr11	31806340	31839509	-	254.488	0.614584	0.438259	1.40233	0.160816	0.37475	170.782	143.239	203.68	314.465	186.918	141.202	730.968	263.21	245.404	402.736	136.486	188.564	348.635	208.326	218.57	289.398	248.337	319.456	313.07	156.331	44.1446	294.887	82.2231	224.928	308.713	267.151	351.15	322.69
ENSG00000007376	RPUSD1	protein_coding	chr16	834974	838397	-	1510.83	0.191337	0.201965	0.947376	0.343447	0.597951	1365.17	1319.13	1339.04	1302.65	1821.71	1379.1	1750.6	2022.34	883.678	1417	1320.5	1449.83	1593.47	2052.01	1832.7	1318.84	1478.64	1865.13	1286.55	1461.97	1160.37	1721.87	1103.82	2177.63	1656.84	1173.18	1468.16	1581.18
ENSG00000007384	RHBDF1	protein_coding	chr16	108058	126354	-	49.8831	-0.0347576	0.633195	-0.0548923	0.956224	0.985197	56.2067	51.0775	45.3742	48.5228	17.06	178.452	50.0504	10.7264	65.2909	65.8854	44.3578	32.7101	12.3048	66.6644	10.6384	34.1725	59.06	25.8057	19.4511	17.2828	92.0731	51.9725	96.8655	17.2324	37.7563	15.2114	51.0574	123.464
ENSG00000007392	LUC7L	protein_coding	chr16	238968	279462	-	3119.76	0.247489	0.211533	1.16998	0.242009	0.483528	2473.09	2490.58	3055.2	3005.61	2470.73	3049.27	2899.43	2199.74	3049.53	3071.56	3488.91	3782.83	2702.95	3253.01	3111.23	4529.99	3340.09	3157.19	3225.17	2632.49	2905.98	5269.56	2355.18	1908.26	4101	3773.39	3214.53	2836.86
ENSG00000007402	CACNA2D2	protein_coding	chr3	50400233	50541675	-	209.504	-1.64089	0.600465	-2.7327	0.00628182	0.0372864	685.289	560.742	351.902	149.301	195.077	405.414	44.2306	87.4615	141.839	244.982	161.224	154.892	31.7873	68.7476	176.016	127.079	110.293	809.764	109.297	194.825	105.947	94.9063	48.4328	80.7203	128.816	96.973	285.504	214.659
ENSG00000007516	BAIAP3	protein_coding	chr16	1383602	1399439	+	227.307	-2.13576	0.493097	-4.33132	1.48216e-05	0.000307465	649.619	609.599	937.734	69.0517	138.705	196.643	82.6413	126.242	221.764	211.576	292.591	90.4339	22.5587	246.867	200.194	277.651	191.411	144.156	144.494	41.6359	7465.49	334.432	86.7284	54.4182	216.544	141.657	215.691	232.898
ENSG00000007520	TSR3	protein_coding	chr16	1399241	1401912	-	522.432	0.136215	0.202632	0.67223	0.501437	0.739385	432.359	509.665	498.108	522.553	448.009	619.383	452.781	575.926	398.5	553.994	365.952	491.614	655.229	465.609	614.123	399.391	431.921	637.133	558.524	493.347	600.367	493.738	549.656	926.016	505.268	405.955	586.639	436.333
ENSG00000007541	PIGQ	protein_coding	chr16	616995	634136	+	2104.94	0.301865	0.247622	1.21906	0.222823	0.459143	1813.75	1695.55	1719.18	1630.18	2145.1	3052.74	2130.05	1971.18	1529.83	1681.47	1419.45	2624.51	1199.71	2159.3	2891.7	1418.16	2260.65	2185.47	2741.68	1841.41	1927.23	1765.93	3216.84	3235.16	2409.74	1749.32	2547.66	1975.42
ENSG00000007545	CRAMP1L	protein_coding	chr16	1662326	1727909	+	664.936	0.0462109	0.508834	0.0908174	0.927638	0.974385	585.846	671.78	680.614	531.885	465.811	51.9762	508.652	601.504	728.331	582.761	567.268	365.584	773.15	539.565	514.509	1545.24	838.226	611.328	806.757	501.202	1582.9	1884.57	572.182	330.137	499.716	414.512	528.287	333.914
ENSG00000007866	TEAD3	protein_coding	chr6	35441374	35464853	-	155.76	0.882893	0.787025	1.12181	0.261943	0.507343	103.766	102.155	60.499	186.626	54.8885	360.368	91.953	38.7801	114.822	284.885	169.754	66.3823	30.7619	161.453	19.3425	170.862	114.562	57.8403	32.4185	80.9151	94.5957	203.371	1324.58	60.767	97.7222	70.3529	115.661	91.1949
ENSG00000007908	SELE	protein_coding	chr1	169691781	169733846	-	24.1	1.8743	1.28599	1.45747	0.144986	0.349604	7.56628	7.77266	6.0499	0	35.6034	9.52897	74.4936	1.65022	67.5423	11.1356	1.70607	22.1274	1.0254	0	1.93425	163.387	92.5037	0	42.6071	37.708	0	13.558	14.6425	3.62788	4.44192	3.80286	12.5038	37.881
ENSG00000007923	DNAJC11	protein_coding	chr1	6694228	6761984	-	1031.08	0.253838	0.307482	0.825538	0.409066	0.660071	777.165	952.707	910.51	1675.9	1243.89	898.322	821.757	2051.22	918.575	1504.23	1172.92	785.043	671.635	1040.59	1058.03	454.921	1000.46	867.605	856.774	1569.6	662.17	895.96	1210.82	1441.17	905.041	914.588	977.384	631.349
ENSG00000007933	FMO3	protein_coding	chr1	171060018	171086959	+	5.163	-1.56769	1.20355	-1.30255	0.192728	0.419658	1.0809	12.2142	24.1996	0	3.70869	1.73254	10.4757	4.12554	11.2571	1.85593	0.853035	7.6965	0	2.08326	0	0	0	1.7797	1.85248	0	0	5.64918	0	3.62788	7.77336	7.60572	8.3359	26.657
ENSG00000007944	MYLIP	protein_coding	chr6	16129356	16148479	+	851.267	-2.0302	0.551604	-3.68053	0.000232749	0.00280282	2323.93	2704.89	2811.19	371.386	123.87	997.077	405.059	380.375	351.22	573.482	732.757	1353.62	2190.25	390.612	559.964	409.002	378.554	1104.31	288.987	603.328	10990.8	848.507	1422.57	205.882	414.209	303.278	674.166	248.331
ENSG00000007952	NOX1	protein_coding	chrX	100098313	100129334	-	6.36692	1.44159	1.07682	1.33874	0.180654	0.402973	6.48538	0	1.00832	16.7964	13.3513	0	13.9675	2.47533	3.37712	12.9915	2.55911	6.73444	5.12699	2.08326	0	0	1.42313	3.5594	6.48369	3.14233	3.78383	13.558	0	4.53485	8.88384	5.70429	9.37788	30.866
ENSG00000007968	E2F2	protein_coding	chr1	23832922	23857712	-	4259.81	2.08033	0.717375	2.89992	0.00373258	0.025077	725.282	1125.93	1439.88	7292.42	11921.9	6455.44	1687.75	10647.2	431.145	937.243	3231.3	4828.59	1356.6	4002.99	6171.21	422.885	1149.18	4522.22	907.717	5762.26	3627.43	985.217	3641.47	16009.8	5341.41	6751.03	4004.36	3894.72
ENSG00000008018	PSMB1	protein_coding	chr6	170844205	170862429	-	2487.6	0.143503	0.280443	0.511701	0.608861	0.814742	2025.6	2612.73	2187.04	3061.6	3016.64	2360.59	2986.73	3512.49	2165.86	1636	1863.88	2457.11	4402.03	2002.01	2149.91	1244.09	1839.4	2714.94	1842.29	2928.66	4596.09	2342.15	2783.19	2727.26	2226.51	1713.19	1977.69	2277.07
ENSG00000008056	SYN1	protein_coding	chrX	47431303	47479252	-	580.476	2.06858	1.13007	1.8305	0.0671756	0.209193	113.494	162.116	176.455	29.8602	2245.24	3718.9	542.406	151.82	144.09	141.05	205.581	32.7101	886.969	24.9991	95.7452	326.774	1038.89	1777.92	12.0411	29.8522	80.7216	53.1023	214.005	3183.46	413.098	53.2401	144.836	253.943
ENSG00000008083	JARID2	protein_coding	chr6	15246527	15522252	+	9129.71	0.0833719	0.441094	0.189012	0.850084	0.942583	8861.19	9696.95	7449.44	3652.27	2143.62	15802.5	7136.25	8551.42	8058.92	6224.78	6239.95	12927.2	10061.2	5586.27	19752.5	8780.19	6347.18	13674.3	4570.08	6490.49	12783	11775.2	18282.8	9839.71	5707.87	4346.67	13758.4	7131.44
ENSG00000008086	CDKL5	protein_coding	chrX	18443703	18671749	+	281.052	-0.461803	0.721588	-0.639982	0.522185	0.755116	332.916	500.782	282.329	139.036	176.533	68.4353	258.4	241.757	838.65	439.855	138.192	324.215	10.254	266.658	180.852	588.407	41.2709	297.21	788.232	56.562	140.002	592.034	52.9381	61.6739	216.544	362.222	285.504	188.002
ENSG00000008118	CAMK1G	protein_coding	chr1	209757062	209787283	+	6.29239	0.278841	1.57087	0.177507	0.85911	0.945768	3.24269	4.44152	8.06653	0	5.19216	1.73254	8.14774	0	31.5197	8.35167	4.26518	5.77238	0	2.08326	0	0	0.711567	0	0	0	0	23.7266	4.50537	0	21.0991	0	16.6718	26.657
ENSG00000008128	CDK11A	protein_coding	chr1	1634169	1655766	-	93.4577	-0.52997	0.447263	-1.18492	0.23605	0.475716	77.8246	162.116	146.206	101.711	39.3121	106.551	66.3459	64.3585	103.565	103.932	164.636	153.93	18.4572	116.663	59.9616	133.486	69.022	48.9418	63.9107	34.5657	142.524	150.268	58.5699	37.1858	109.938	78.9094	128.164	75.7619
ENSG00000008130	NADK	protein_coding	chr1	1682671	1711896	-	3359.23	-1.51072	0.288971	-5.22793	1.71422e-07	7.4231e-06	8120.78	10384.3	5462.05	3749.32	2720.69	1765.46	2391.94	3977.02	1988	2873.9	1933.83	1948.18	4046.22	2939.48	2503.88	2140.05	2761.59	2806.59	2579.58	2517.8	6134.84	3126.26	2814.73	3245.14	2727.34	2206.61	2646.65	1546.1
ENSG00000008196	TFAP2B	protein_coding	chr6	50786436	50815326	+	8.63671	-0.280274	1.50039	-0.1868	0.851817	0.942945	1.0809	13.3246	16.1331	0	11.8678	1.73254	9.3117	0	9.00564	9.27964	1.70607	6.73444	0	0	0	2.13578	0	0	5.55745	0	2.52255	18.0774	0	1.81394	14.4362	4.75358	23.9657	88.3889
ENSG00000008197	TFAP2D	protein_coding	chr6	50681541	50740701	+	4.08398	0.749021	1.6681	0.449026	0.653413	0.841993	0	5.5519	2.01663	0	2.22521	1.73254	10.4757	0	0	13.9195	0	0	0	0	0	0	0	4.44925	0	3.14233	0	11.2984	5.63172	1.81394	9.99432	5.70429	8.3359	28.06
ENSG00000008226	DLEC1	protein_coding	chr3	38080696	38165516	+	257.1	-0.92469	0.473654	-1.95225	0.050909	0.17217	602.06	325.342	408.368	235.149	160.957	335.247	76.8215	94.8875	263.415	282.101	558.738	121.22	53.3207	207.285	203.096	254.158	377.13	160.173	381.612	223.106	146.308	466.622	122.771	85.2552	242.085	255.742	294.882	260.958
ENSG00000008256	CYTH3	protein_coding	chr7	6201407	6312275	-	530.314	-1.16807	0.504915	-2.3134	0.0207005	0.090745	1256	997.122	900.427	376.052	217.329	837.683	115.232	316.017	965.855	352.626	845.358	315.557	435.794	337.488	462.285	149.505	391.362	156.614	543.704	679.53	6485.48	1396.48	539.518	162.348	486.39	406.906	425.131	284.809
ENSG00000008277	ADAM22	protein_coding	chr7	87563458	87832204	+	1088.13	2.26502	0.496835	4.55889	5.14258e-06	0.000127615	262.658	236.511	243.004	967.657	1166.75	464.321	930.006	1382.06	2199.63	2061.01	1146.48	811.019	414.261	767.682	1258.23	2149.66	2050.74	652.261	2226.69	1512.25	150.092	367.197	862.779	1740.47	1209.31	1524.95	920.075	789.888
ENSG00000008282	SYPL1	protein_coding	chr7	105730949	105753022	-	7807.84	1.20893	0.280795	4.3054	1.66687e-05	0.000336851	3577.77	3370.01	3840.68	6004.7	7528.63	7134.6	14556.5	9392.21	5272.8	5560.36	6110.29	9920.79	17042.1	6517.49	10040.7	7016.04	6601.92	8850.46	8761.32	7494.47	6793.23	7874.96	13332.5	7382.73	7091.52	6152.08	6966.73	8432.02
ENSG00000008283	CYB561	protein_coding	chr17	61509665	61523739	-	364.989	-0.781574	0.687444	-1.13693	0.255569	0.499478	693.936	708.423	344.844	240.748	68.2398	474.716	551.718	209.578	239.775	294.165	150.987	282.847	4858.33	888.511	179.885	664.228	374.996	116.57	242.675	14.9261	1382.36	172.865	622.868	74.3715	171.014	105.529	298.008	326.899
ENSG00000008294	SPAG9	protein_coding	chr17	49039535	49198226	-	3497.37	-0.152362	0.295789	-0.515103	0.606481	0.812785	4060.93	4473.72	2988.65	2835.78	3005.52	4234.33	3057.73	3584.27	6108.08	2833.07	3753.35	2651.45	2646.55	2649.91	2587.05	4119.92	3789.8	2547.64	5428.7	3740.16	5711.06	1952.36	5969.62	2875.09	2447.5	2748.52	2566.41	2559.07
ENSG00000008300	CELSR3	protein_coding	chr3	48673902	48700348	-	542.124	0.467051	0.60968	0.766059	0.443641	0.691164	459.381	450.815	302.495	538.416	423.532	182.783	568.014	820.158	618.012	1077.37	420.546	522.4	681.889	1019.76	100.581	164.455	1111.47	187.759	134.305	1378.7	169.011	237.266	149.804	296.579	886.163	1218.82	668.956	390.034
ENSG00000008311	AASS	protein_coding	chr7	121715701	121784334	-	132.672	0.459976	1.16776	0.393896	0.693658	0.865404	117.818	96.6031	83.6903	0	428.724	13.8603	15.1315	269.81	22.5141	13.9195	291.738	23.0895	2.05079	124.996	53.1918	291.534	163.66	485.859	1.85248	2.35675	408.653	14.6879	11.2634	382.741	65.5183	14.2607	146.92	168.36
ENSG00000008323	PLEKHG6	protein_coding	chr12	6419602	6437672	+	150.346	-0.355417	0.604054	-0.588386	0.556273	0.77977	232.393	198.758	129.065	91.4468	97.1676	96.156	66.3459	65.1836	218.387	79.8049	445.284	68.3065	104.591	163.536	46.4219	296.873	258.299	121.91	37.9759	43.2071	60.5412	393.183	253.427	32.6509	99.9432	121.692	222.985	164.151
ENSG00000008324	SS18L2	protein_coding	chr3	42623332	42636606	+	669.133	-0.020188	0.326274	-0.0618746	0.950663	0.983105	713.392	606.268	712.88	797.827	812.944	425.339	1209.36	718.669	307.317	577.193	475.141	634	1377.11	443.735	494.2	425.02	424.805	894.3	527.032	1018.9	763.072	697.109	480.949	736.459	569.676	481.062	763.777	648.185
ENSG00000008382	MPND	protein_coding	chr19	4343524	4360083	+	269.15	0.27654	0.306127	0.903352	0.366339	0.621807	255.092	263.16	161.331	515.088	126.837	207.905	203.693	472.787	226.267	183.737	161.224	435.815	252.248	266.658	361.704	225.325	248.337	258.947	232.487	266.313	205.588	210.15	260.185	344.649	278.73	322.292	314.68	274.988
ENSG00000008394	MGST1	protein_coding	chr12	16500076	16762193	+	206.318	-2.61865	0.644732	-4.06162	4.87334e-05	0.000813068	1025.77	1159.24	266.196	155.833	72.6902	69.3016	129.2	166.672	198.124	105.788	204.728	74.0789	51.2699	239.575	65.7643	42.7156	106.023	684.295	40.7546	32.2089	34.0544	133.321	211.753	76.1855	96.6117	40.8808	111.493	182.39
ENSG00000008405	CRY1	protein_coding	chr12	107385142	107487607	-	2602.95	1.45349	0.256673	5.66281	1.48918e-08	8.87546e-07	1037.66	932.72	1088.98	2266.57	2959.53	2940.99	2218.51	3696.49	2647.66	2136.17	2641	2914.09	2153.33	2771.78	2600.59	4108.17	2180.24	3490	2854.68	2605	2156.78	1205.54	5102.34	3155.35	3657.92	2789.4	2271.53	2299.51
ENSG00000008438	PGLYRP1	protein_coding	chr19	46522411	46526323	-	371.242	2.11133	0.703039	3.00314	0.00267209	0.019322	162.135	52.1879	66.5489	425.508	317.463	308.392	630.868	300.339	489.682	124.347	723.374	449.283	61.5238	449.985	149.904	821.208	227.701	255.387	320.48	369.224	46.6672	72.3095	2183.98	241.254	575.229	211.059	114.619	244.122
ENSG00000008441	NFIX	protein_coding	chr19	13106422	13209610	+	2362.47	1.04204	0.721444	1.44438	0.148632	0.35556	1107.92	1721.09	813.711	4384.78	580.78	2657.72	799.642	5142.9	4646.91	2900.81	332.684	1142.93	5098.28	559.356	866.542	3796.35	3021.31	1332.11	1533.86	3302.59	7001.34	467.752	7440.62	1870.17	465.291	1497.38	1169.11	495.258
ENSG00000008513	ST3GAL1	protein_coding	chr8	134467091	134584183	-	6721.7	-0.568985	0.55834	-1.01906	0.308172	0.561861	10518.2	8927.46	8995.19	5009.98	4865.8	9878.08	7923.09	4829.36	12149.7	2649.34	4002.44	3377.8	5523.82	2983.23	4809.5	14055.6	5613.55	4919.1	4639.55	5179.35	28864.3	3426.79	6519.28	4821.45	3808.95	1141.81	6534.3	2240.59
ENSG00000008516	MMP25	protein_coding	chr16	3096682	3110727	+	296.602	-2.02035	0.547221	-3.69201	0.000222485	0.00270268	1459.21	838.337	421.476	237.015	122.387	654.9	112.904	103.964	314.072	105.788	264.441	252.061	32.8127	291.657	268.86	423.952	137.332	130.808	125.969	136.692	153.876	172.865	600.341	107.022	350.912	187.291	164.634	133.285
ENSG00000008517	IL32	protein_coding	chr16	3115298	3131908	+	10838.2	0.717273	1.08695	0.659895	0.509321	0.745309	3712.88	5716.24	11214.5	1040.44	335.265	13367.4	456.273	13002.9	933.209	328.499	4010.12	14969.7	497.318	10433	48378.4	2212.67	1122.14	35209.6	1023.5	42610.8	9072.36	425.948	2268.46	26985.1	14876	1648.54	22892.5	14727.3
ENSG00000008710	PKD1	protein_coding	chr16	2138711	2185899	-	4857.17	0.041542	0.216149	0.192191	0.847593	0.941821	4526.8	4703.57	4971	4213.09	4174.5	4676.99	2166.13	5113.2	5181.62	5773.79	4736.05	4688.13	5351.55	6214.37	5706.02	6478.89	7284.31	3561.18	4248.67	4770.06	4898.79	5375.76	5294.94	3907.23	4758.41	4572.94	5226.61	3426.12
ENSG00000008735	MAPK8IP2	protein_coding	chr22	51039114	51052409	+	62.4627	0.299282	0.63599	0.470577	0.637943	0.832505	28.1033	79.9474	47.3909	48.5228	20.7686	131.673	65.1819	90.7619	155.347	130.843	33.2684	57.7238	18.4572	41.6652	25.1452	26.6973	47.675	30.2549	46.3121	162.616	2.52255	62.141	136.288	38.9997	38.8668	29.4722	62.5192	89.7919
ENSG00000008838	MED24	protein_coding	chr17	38175350	38217468	-	4620.24	0.504543	0.248171	2.03304	0.0420482	0.150971	3124.87	3292.28	3672.29	5101.43	4233.84	4244.72	3693.25	5715.53	3302.82	4171.2	4092.01	5297.12	7100.88	4489.43	5579.33	3314.73	3647.49	9468.01	4163.46	4380.41	3342.38	4813.1	4441.17	6009.58	5356.95	5060.66	5273.5	2984.18
ENSG00000008853	RHOBTB2	protein_coding	chr8	22844930	22877712	+	845.809	-0.449698	0.382143	-1.17678	0.239284	0.48	964.16	1223.64	1147.46	1015.25	596.357	1713.48	744.936	663.387	747.468	827.744	963.93	555.11	193.8	736.433	749.52	462.396	1033.91	780.399	967.923	911.277	707.576	343.47	1131.98	1777.66	679.614	681.663	838.8	523.318
ENSG00000008869	HEATR5B	protein_coding	chr2	37195526	37311485	-	3849.36	-0.449247	0.284864	-1.57706	0.114782	0.300573	5061.84	4376.01	5735.3	2883.37	3297.76	5234	2493.21	2939.86	3865.67	2768.12	3988.79	2927.56	8736.39	3141.56	3977.78	3323.27	3890.85	3549.62	4246.82	4213.09	4206.35	4418.79	4191.12	3453.74	2963.87	3735.36	2363.23	1798.64
ENSG00000008952	SEC62	protein_coding	chr3	169684423	169716161	+	3097.37	-0.437571	0.253425	-1.72663	0.0842342	0.244638	3999.32	3957.4	4167.37	3151.18	3971.26	2497.46	3347.56	1775.63	2770.36	3406.55	2486.6	1933.75	2133.85	3040.52	2548.37	4228.85	2654.86	2643.75	3969.87	3780.23	5164.92	3377.08	3068.16	3808.37	2237.62	2088.72	2399.7	2117.12
ENSG00000008988	RPS20	protein_coding	chr8	56979854	56987069	-	21849.6	0.186587	0.325586	0.573082	0.566589	0.786887	19650.7	18492.3	20211.7	31312.1	20237.6	12632.8	43712.6	21613.7	14031.9	17585.8	16730.6	21337.6	45293.9	29496.9	14492.3	17956.6	14233.5	20204.1	19727.1	14908.8	35202.2	24562.6	14627.8	21080.7	18478.4	28231.5	16291.5	19451.2
ENSG00000009307	CSDE1	protein_coding	chr1	115259534	115301297	-	27999.2	0.108749	0.232373	0.467994	0.639789	0.833652	27665.6	28038.2	22805.1	28909.3	19612.3	25499.5	24524.7	29562	26567.8	26112.9	28036.7	31939.5	34448.2	29978.1	27461.5	25367.7	19681.9	23260.7	23811.8	21298	63703.2	33908.6	31191.8	25203.8	24986.9	29162.2	25168.2	26071.9
ENSG00000009335	UBE3C	protein_coding	chr7	156931607	157062066	+	3649.62	-0.278669	0.222351	-1.25328	0.210102	0.442126	4366.82	4791.29	3827.57	4054.45	3079.69	4099.19	3126.4	4439.91	3307.32	3960.55	4020.35	3003.56	6719.43	3993.61	3358.82	3846.54	3439.71	3694.66	3495.64	1842.19	2999.31	2704.83	4241.81	3625.16	3325.89	3204.86	2759.18	2860.71
ENSG00000009413	REV3L	protein_coding	chr6	111620234	111804918	-	3760.38	0.0575873	0.396639	0.145188	0.884562	0.955962	3425.36	3332.25	4128.05	3687.73	5542.26	3952.79	2296.5	6783.22	4720.08	5144.63	3772.97	845.653	5457.16	2380.13	3270.81	4090.02	6190.63	3222.15	4084.73	5460.59	3984.37	4240.28	4121.29	3336.74	2441.95	1208.36	2263.2	1906.67
ENSG00000009694	TENM1	protein_coding	chrX	123509753	124097666	-	3892.03	1.53765	0.836386	1.83845	0.065996	0.206593	1244.11	735.072	2346.35	5030.51	3862.97	2933.19	1051.06	1431.56	1888.93	1004.06	8112.36	8588.34	345.559	7960.14	11826	951.49	1719.86	2647.31	584.459	1652.08	94.5957	2380.57	390.841	5344.77	12501.8	8621.09	6569.73	7158.1
ENSG00000009709	PAX7	protein_coding	chr1	18957500	19075360	+	11.0657	0.771172	1.34489	0.57341	0.566367	0.786777	0	12.2142	8.06653	0	14.8347	16.4591	22.1153	0	33.7712	21.3432	5.97125	14.4309	2.05079	2.08326	0	0	0	0	0	3.14233	2.52255	16.9475	6.75806	7.25576	33.3144	8.55644	21.8817	56.1199
ENSG00000009724	MASP2	protein_coding	chr1	11086580	11107290	-	585.668	-0.0358903	0.524144	-0.0684742	0.945408	0.980929	590.17	486.347	719.938	702.647	371.61	498.972	246.76	246.707	614.635	1320.49	1456.98	263.605	184.572	507.274	314.315	1013.43	912.229	326.575	906.791	586.831	527.213	880.143	162.193	228.556	258.742	409.758	1060.74	600.483
ENSG00000009765	IYD	protein_coding	chr6	150690028	150727105	+	11.667	-0.346955	1.43634	-0.241554	0.809126	0.925847	4.32359	26.6491	12.0998	1.86626	7.41737	1.73254	6.98377	6.60087	24.7655	27.8389	1.70607	17.3171	0	0	1.93425	0	0	0	1.85248	0	0	32.7653	0	9.0697	15.5467	4.75358	26.0497	95.4039
ENSG00000009780	FAM76A	protein_coding	chr1	28052490	28089633	+	883.578	0.304541	0.262171	1.16161	0.245393	0.487765	776.084	766.163	649.356	976.055	1345.51	547.483	1133.7	1051.19	727.205	1025.4	615.891	969.76	1144.34	762.474	859.772	512.587	1009	866.715	1267.1	1159.52	732.801	555.879	783.935	1223.5	845.075	1158.92	698.131	576.632
ENSG00000009790	TRAF3IP3	protein_coding	chr1	209929377	209955668	+	3801.54	-1.12634	0.343486	-3.27915	0.00104121	0.00918901	7542.5	6143.74	8410.37	5251.66	3664.18	1954.31	4269.41	3101.58	3072.05	1479.17	4824.77	1570.09	4635.82	4454.01	3445.86	4212.83	4528.41	3877.08	4865.55	3920.06	1565.24	2874.3	1749.21	3223.37	4036.59	2466.16	3559.43	1745.33
ENSG00000009830	POMT2	protein_coding	chr14	77741299	77787227	-	687.653	0.98025	0.251466	3.89814	9.69347e-05	0.00140387	370.748	387.523	345.853	409.644	669.047	911.316	879.956	525.594	736.211	1065.3	518.645	662.861	721.88	762.474	708.901	633.259	759.953	521.453	949.398	765.159	504.51	944.543	1202.93	909.691	548.577	624.62	718.971	495.258
ENSG00000009844	VTA1	protein_coding	chr6	142468367	142545826	+	2148.7	0.411393	0.35684	1.15288	0.24896	0.491877	1408.41	1805.48	1765.56	2530.65	4006.86	1736.01	2868	2683.25	1088.56	2173.29	1335.85	1613.38	4093.39	1691.61	2088.99	1118.08	1615.26	3555.84	2481.4	2850.88	2146.69	1147.91	1893.38	3899.97	1652.39	2090.62	1424.4	1397.39
ENSG00000009950	MLXIPL	protein_coding	chr7	73007524	73038873	-	15.6881	-1.3204	1.05255	-1.25447	0.20967	0.441596	37.8314	49.9671	13.1081	4.66565	3.70869	11.2615	33.7549	1.65022	28.1426	15.7754	29.0032	8.65857	0	2.08326	1.93425	0	2.84627	0	0.926242	1.57117	7.56765	29.3757	43.9274	3.62788	7.77336	15.2114	34.3856	50.5079
ENSG00000009954	BAZ1B	protein_coding	chr7	72854728	72936608	-	7586.25	0.708494	0.384588	1.84222	0.0654435	0.205454	4614.35	5000.04	4917.56	13949.4	14555.8	7137.2	4427.71	13072.2	3798.13	9310.26	4000.73	6067.73	9921.74	8441.38	9252.46	3148.14	7104.28	7751.49	6806.02	12916.6	4046.17	5001.79	9064.81	11557.5	7778.91	8696.19	6503.04	3573.44
ENSG00000010017	RANBP9	protein_coding	chr6	13621730	13711796	-	4321.12	0.356922	0.22359	1.59632	0.110417	0.292659	3535.61	3479.93	3349.63	4444.5	3818.46	3685.11	4083.18	4816.16	3870.17	4237.08	3647.58	4595.78	8298.54	4201.94	3481.64	5563.71	3729.32	4575.61	3511.38	4132.96	7324.23	4311.46	5670.01	3690.46	3446.93	3310.39	4166.91	4012.58
ENSG00000010030	ETV7	protein_coding	chr6	36322419	36356164	-	30.3211	-1.63826	1.10292	-1.48538	0.137444	0.33799	9.72807	84.3889	136.123	20.5289	7.41737	1.73254	6.98377	28.8788	21.3884	29.6948	13.6486	17.3171	16.4064	7.29142	3.86849	6.40734	15.6545	0	5.55745	10.9982	310.274	11.2984	30.4113	0	5.5524	4.75358	10.4199	32.269
ENSG00000010072	SPRTN	protein_coding	chr1	231472850	231490769	+	766.977	0.0176313	0.268956	0.0655546	0.947732	0.981905	727.444	738.403	809.678	788.495	751.38	595.128	728.64	1148.55	506.567	761.858	1020.23	634	1167.93	659.352	742.75	668.499	526.559	984.175	572.417	494.918	1040.55	1155.82	516.992	741.901	666.288	464.9	732.517	1129.41
ENSG00000010165	METTL13	protein_coding	chr1	171750788	171783163	+	1264.24	0.869075	0.504057	1.72416	0.0846787	0.245391	687.451	787.26	707.838	2131.27	2261.56	932.107	1084.81	1609.79	273.546	2391.36	551.914	811.981	2201.53	1252.04	1381.05	453.853	1044.58	1776.14	1795.06	2193.35	426.311	587.515	902.201	2962.16	1335.91	1529.7	820.044	506.482
ENSG00000010219	DYRK4	protein_coding	chr12	4671370	4723325	+	464.373	0.408541	0.287164	1.42267	0.154831	0.365122	311.298	268.712	498.108	480.562	502.156	486.844	548.226	784.678	326.454	590.185	261.029	321.329	575.248	442.693	363.638	307.552	447.576	465.392	721.542	723.523	445.23	289.238	373.946	670.251	434.198	549.513	470.978	342.332
ENSG00000010244	ZNF207	protein_coding	chr17	30677136	30708905	+	18030.7	0.260337	0.171238	1.52032	0.12843	0.322944	15023.4	14999	15951.6	25705.9	16172.1	14191.2	19184.4	21741.6	15451.4	16407.3	21215	19009.4	21200.1	15543.2	14695.4	19945	17720.9	22999.1	17216.1	15525.5	25128.4	21454.5	17101.3	14180.5	15347.9	18191.9	15721.5	17834.9
ENSG00000010256	UQCRC1	protein_coding	chr3	48636435	48648409	-	3608.92	0.339697	0.333011	1.02008	0.307691	0.56142	2965.98	3463.28	2323.16	5072.5	4404.43	2681.97	4988.74	6850.87	2365.11	2589.02	1786.26	4864.19	5535.09	2961.36	4077.39	1584.75	2354.57	4714.43	2505.48	5087.44	2327.05	2519.54	4174.23	4532.13	3419.17	3875.12	3343.74	3682.87
ENSG00000010270	STARD3NL	protein_coding	chr7	38217824	38270272	+	2084.85	0.548214	0.470987	1.16397	0.244436	0.486703	1651.61	1663.35	1112.17	1024.58	1887.72	1365.24	4239.15	1210.43	4063.8	1670.33	783.939	2267.58	4898.32	1187.46	1362.68	5058.6	2216.53	1783.26	2855.6	1487.9	3008.14	1482.35	3426.34	2056.1	997.211	1415.61	1126.39	1073.29
ENSG00000010278	CD9	protein_coding	chr12	6308881	6347425	+	1039.79	-0.913683	1.00201	-0.911849	0.361848	0.616964	2967.06	1643.36	757.246	237.948	198.044	1938.71	228.137	196.376	415.385	725.668	496.466	258.795	518.851	1213.5	482.594	97.178	129.505	619.336	127.821	19.6396	11389.3	122.022	697.207	848.017	832.86	729.199	407.417	816.545
ENSG00000010282	HHATL	protein_coding	chr3	42734155	42744319	-	6.90381	-0.499743	1.40985	-0.354464	0.722991	0.883154	6.48538	1.11038	20.1663	0	8.15911	2.59881	13.9675	0	20.2627	5.56778	1.70607	7.6965	0	0	1.93425	1.06789	0	0	0.926242	1.57117	0	12.4282	2.25269	0	3.33144	4.75358	19.7978	57.5229
ENSG00000010292	NCAPD2	protein_coding	chr12	6602522	6641121	+	7146.18	1.00496	0.623405	1.61205	0.106952	0.286298	3654.51	3543.22	4091.75	14565.2	12008	6422.53	3207.88	15216.6	1440.9	1856.86	4403.37	10699.1	9216.27	7518.49	10796	697.332	1591.06	10839.3	2534.2	9652.47	2533.9	5767.81	4186.62	19845.4	9353.57	11719.5	7858.67	4872.61
ENSG00000010295	IFFO1	protein_coding	chr12	6647541	6665239	-	1094.64	-1.10409	0.358378	-3.0808	0.00206447	0.0159044	2470.93	2458.38	1356.19	1017.11	1005.8	1212.78	699.541	551.997	775.611	291.381	1776.02	884.136	598.832	1184.33	1099.62	836.158	944.961	819.553	1453.27	1124.96	536.042	1832.59	596.962	685.669	1270.39	1076.21	1267.06	823.56
ENSG00000010310	GIPR	protein_coding	chr19	46171502	46186982	+	127.661	-0.390401	0.773214	-0.504906	0.613625	0.818318	186.995	180.992	117.973	83.0486	13.3513	410.612	47.7225	183.174	196.998	64.0295	67.3898	109.675	6.15238	28.124	162.477	210.374	97.4847	165.512	375.128	279.668	171.533	42.9338	52.9381	2.72091	95.5013	64.6486	84.401	72.9559
ENSG00000010318	PHF7	protein_coding	chr3	52444673	52457657	+	912.367	1.34588	0.265314	5.0728	3.92001e-07	1.45169e-05	384.799	345.328	421.476	797.827	940.523	764.05	1530.61	1072.64	753.097	644.935	998.051	1337.27	1018.22	682.268	1281.44	578.796	988.366	914.767	777.117	1268.72	620.548	669.993	854.895	1031.22	879.5	1616.22	1203.5	1170.1
ENSG00000010319	SEMA3G	protein_coding	chr3	52467069	52479101	-	31.8364	-1.02598	0.740571	-1.38539	0.165935	0.382352	60.5302	67.7332	46.3826	3.73252	22.9938	13.8603	46.5585	38.7801	20.2627	47.3261	15.3546	14.4309	65.6254	22.9159	2.90137	2.13578	5.69253	12.4579	9.26242	18.0684	11.3515	35.0249	10.1371	73.4645	22.2096	33.275	46.8894	122.061
ENSG00000010322	NISCH	protein_coding	chr3	52489134	52527087	+	8416.95	0.0975278	0.210992	0.462234	0.643913	0.836342	8437.48	8098.01	7231.65	8393.51	7043.54	8142.94	5424.06	7728.79	6387.25	8291.36	8160.13	9517.69	9707.44	12276.7	10312.4	7916.27	8535.96	9031.99	10499.9	7088.32	4362.75	10014.9	8502.77	7552.34	10601.8	10383.7	9515.43	6515.52
ENSG00000010327	STAB1	protein_coding	chr3	52529354	52558511	+	1684.12	-5.26135	0.740971	-7.10061	1.24208e-12	3.00809e-10	14869.9	20587.6	3281.06	293.936	85.2998	504.169	102.429	403.478	637.149	96.5082	1256.52	91.396	250.197	197.91	106.384	54.4624	434.056	476.07	143.567	76.9872	472.978	204.5	880.801	88.883	471.954	42.7822	759.609	284.809
ENSG00000010361	FUZ	protein_coding	chr19	50310126	50320633	-	575.262	0.673039	0.314658	2.13895	0.0324394	0.125461	438.844	341.997	346.861	795.961	643.828	390.688	788.003	842.436	374.86	420.368	278.089	623.417	742.388	397.903	549.326	563.846	569.253	933.454	715.059	785.584	349.373	475.661	642.016	1130.99	440.86	653.141	452.222	420.9
ENSG00000010379	SLC6A13	protein_coding	chr12	329789	372039	-	13.6424	0.506335	0.943237	0.536806	0.591401	0.80363	6.48538	9.99343	13.1081	1.86626	11.1261	16.4591	15.1315	1.65022	18.0113	28.7669	14.5016	15.393	0	10.4163	3.86849	4.27156	1.42313	16.0173	1.85248	3.14233	5.0451	23.7266	0	19.0464	13.3258	8.55644	45.8474	72.9559
ENSG00000010404	IDS	protein_coding	chrX	148558521	148615470	-	6984.22	-0.792681	0.269539	-2.94088	0.00327281	0.0226601	12951.3	11520.2	9183.75	4163.63	3696.82	8352.58	8375.87	5944.08	7637.91	3327.68	5491.84	8207.36	7975.54	4710.26	7266.96	10182.3	6884.41	5213.64	6558.72	4757.49	5535.74	7397.04	8949.92	5198.75	6530.73	8787.46	6355.08	4401.21
ENSG00000010438	PRSS3	protein_coding	chr9	33750515	33799230	+	243.893	3.95062	1.52624	2.58846	0.00964057	0.051629	2.16179	44.4152	6.0499	3.73252	8.90084	2857.82	102.429	1.65022	23.6398	66.8134	10.2364	30.786	136.378	12.4996	77.3698	20.2899	19.9239	530.351	9.26242	2.35675	0	1099.33	2.25269	1534.59	23.3201	143.558	40.6375	18.239
ENSG00000010539	ZNF200	protein_coding	chr16	3272325	3286221	-	325.825	-0.207003	0.389908	-0.530902	0.595487	0.80573	442.087	249.836	418.451	254.745	586.714	368.165	379.452	444.733	486.305	309.94	306.24	192.413	224.562	221.867	256.288	294.738	421.959	356.83	189.88	606.471	312.796	144.619	331.145	604.949	146.583	140.706	259.455	171.166
ENSG00000010610	CD4	protein_coding	chr12	6896024	6929974	+	6135.29	-2.3614	0.841684	-2.80557	0.00502276	0.031511	23494.4	28145.9	13886.5	7969.87	20159.7	1250.89	637.851	5249.34	2098.31	497.389	9305.76	1677.84	692.143	4679.01	9247.63	7798.8	2760.17	398.653	1999.76	2896.45	152.614	457.584	4058.22	3689.55	10070.9	3915.05	2048.55	2549.25
ENSG00000010626	LRRC23	protein_coding	chr12	6982733	7023407	+	212.021	0.68753	0.327087	2.10198	0.0355551	0.13388	186.995	128.804	95.7901	327.529	146.864	162.859	222.317	252.483	208.255	106.716	179.99	279.96	89.2096	180.202	155.707	178.338	130.217	223.353	298.25	252.172	396.041	161.567	217.384	248.51	314.266	280.461	258.413	253.943
ENSG00000010671	BTK	protein_coding	chrX	100604435	100641183	-	1497.71	-2.32675	1.03918	-2.23902	0.0251543	0.104573	5339.63	6579.01	3839.67	263.143	226.972	237.358	4123.92	1088.32	254.409	175.385	428.224	80.8133	5830.41	167.703	184.72	1229.14	312.378	96.1039	1476.43	386.507	5645.47	2608.79	343.535	84.3482	287.614	60.8458	453.264	131.882
ENSG00000010704	HFE	protein_coding	chr6	26087509	26098571	+	76.5318	-3.1519	0.547751	-5.75426	8.70205e-09	5.72291e-07	513.426	450.815	140.156	35.459	15.5765	54.575	38.4108	49.5065	84.4279	30.6228	37.5335	42.3308	22.5587	21.8743	23.2109	28.833	14.9429	16.9072	37.0497	36.9224	47.9285	24.8564	181.341	25.3952	28.8725	14.2607	47.9314	77.1649
ENSG00000010803	SCMH1	protein_coding	chr1	41492872	41707826	-	3537.7	1.33312	0.274685	4.85329	1.21432e-06	3.80051e-05	1525.15	1312.47	1665.74	3136.25	5287.1	1881.54	4009.85	4849.99	2949.35	3554.1	2054.11	4646.76	6967.58	3526.96	3561.91	2124.03	3757.78	3631.48	3529.91	4307.36	4789.06	2538.74	4422.02	4694.48	3138.22	4055.75	3710.52	3427.53
ENSG00000010810	FYN	protein_coding	chr6	111981535	112194655	-	6050.06	-1.28034	0.325969	-3.92779	8.57283e-05	0.00127052	13865.7	13357.9	11009.8	7037.67	4942.94	7956.69	3004.19	8142.99	6723.84	6448.42	6139.29	2409.01	2561.44	6832.06	6883.98	6218.32	5957.24	4152.93	7535.9	4507.68	3426.89	2936.44	4369.09	6098.46	4963.84	2639.19	5210.98	4068.7
ENSG00000010818	HIVEP2	protein_coding	chr6	143072604	143266338	-	8480.83	0.07445	0.584848	0.127298	0.898704	0.962341	8632.04	5787.3	9874.44	7547.16	7756.34	12489.9	7001.23	9282.47	8519.34	11462.2	7232.03	9453.23	234.816	7689.32	11927.5	11328.2	7483.55	6599.13	11525.2	8503.94	18810.7	434.987	7975.64	9165.84	7134.83	10150.8	10907.5	2553.46
ENSG00000010932	FMO1	protein_coding	chr1	171217638	171255117	+	9.14957	-1.85531	1.11955	-1.65719	0.0974803	0.269733	12.9708	16.6557	47.3909	0	9.64258	0.86627	39.5747	2.47533	7.87994	8.35167	0	0.962063	0	0	3.86849	4.27156	2.1347	1.7797	9.26242	0.785584	0	9.03869	4.50537	4.53485	6.66288	2.85215	26.0497	33.672
ENSG00000011007	TCEB3	protein_coding	chr1	24069645	24088549	+	2502.3	-0.14012	0.306291	-0.457472	0.647332	0.837994	2518.49	2983.59	2681.11	2721.01	2539.71	3017.22	1728.48	3499.28	1377.86	2136.17	2475.51	2229.1	3049.53	2142.64	2420.71	1483.3	2205.86	2922.27	2354.51	2767.61	5702.23	3577.06	2280.85	2497.79	1681.27	1215.96	2219.43	1635.9
ENSG00000011009	LYPLA2	protein_coding	chr1	24117460	24122029	+	1865.72	-0.17515	0.211531	-0.828009	0.407665	0.658578	2103.43	2385.1	1745.4	2324.43	1581.38	1826.1	1798.32	2302.88	1320.45	1822.52	1711.19	1543.15	2677.31	1771.81	1820.13	1256.91	1442.35	2841.29	1600.55	1779.35	2139.12	2093.59	1712.04	1974.47	1943.34	1427.97	2105.86	1189.74
ENSG00000011021	CLCN6	protein_coding	chr1	11866207	11903201	+	1872.91	-0.247504	0.338577	-0.731012	0.464772	0.709133	1998.58	2302.93	2237.45	1322.25	808.493	1970.76	1358.34	2320.2	2568.86	1732.51	2286.13	1075.59	1987.22	1363.5	1555.13	3093.68	2027.97	1054.47	1730.22	2309.62	2586.88	3589.49	2775.31	1394.92	1241.52	1180.79	1401.47	1167.29
ENSG00000011028	MRC2	protein_coding	chr17	60704762	60770958	+	1317.28	3.23314	0.57757	5.59784	2.17036e-08	1.22221e-06	123.222	116.59	224.855	943.395	713.551	3569.9	1123.22	1096.57	1261.92	939.099	971.607	1451.75	181.495	1910.35	1755.33	1304.96	715.125	2018.18	1622.78	377.08	131.173	2975.99	3365.51	1076.57	1818.97	2180.94	1377.51	1536.28
ENSG00000011052	NME2	protein_coding	chr17	49230951	49249105	+	0	NA	NA	NA	NA	NA	0	0	0	0	0	0	0	0	0	0	0	0	0	0	0	0	0	0	0	0	0	0	0	0	0	0	0	0
ENSG00000011083	SLC6A7	protein_coding	chr5	149569520	149602351	+	9.86862	-0.652666	1.21038	-0.539223	0.589733	0.802807	8.64718	6.66228	28.2329	1.86626	8.15911	3.46508	34.9189	0	14.6342	17.6313	1.70607	7.6965	0	0	1.93425	4.27156	2.84627	0	1.85248	0	5.0451	4.51935	0	16.3255	13.3258	7.60572	26.0497	58.9259
ENSG00000011105	TSPAN9	protein_coding	chr12	3186521	3395730	+	107.979	-3.37568	0.789441	-4.27603	1.90252e-05	0.000375521	944.704	514.106	217.796	16.7964	33.3782	137.737	31.427	15.6771	187.993	143.834	17.9137	31.7481	16.4064	43.7485	16.4411	21.3578	46.2518	10.6782	218.593	4.7135	30.2706	27.1161	90.1075	11.7906	23.3201	17.1129	54.1833	98.2099
ENSG00000011114	BTBD7	protein_coding	chr14	93703896	93799438	-	2213.64	-0.305463	0.243227	-1.25588	0.20916	0.441096	2694.68	2767.07	2543.98	1954.91	2283.81	1726.48	1365.33	3264.13	2385.37	2418.27	2900.32	1616.27	2969.55	1780.15	2625.74	1602.9	3063.3	2099.16	2337.83	2277.41	1811.19	2399.77	2409.25	2462.42	1661.28	1575.34	1865.16	1121
ENSG00000011132	APBA3	protein_coding	chr19	3750817	3761697	-	1033.84	-0.29065	0.261099	-1.11318	0.265632	0.512345	1138.18	1043.76	1523.57	1128.16	969.45	1369.57	985.876	1353.18	787.994	912.188	667.927	836.033	1104.35	1151	1151.84	742.184	910.094	1883.81	1011.46	917.562	1045.6	533.283	886.432	1448.43	1017.2	869.904	960.712	597.677
ENSG00000011143	MKS1	protein_coding	chr17	56282803	56296966	-	521.378	1.03197	0.380963	2.70885	0.00675178	0.0392664	274.548	257.608	277.287	466.565	574.846	769.248	590.129	580.051	279.175	641.223	261.882	488.728	671.635	511.441	696.328	228.528	554.311	1112.31	768.781	745.519	163.966	299.407	390.841	938.714	584.112	625.571	445.97	399.855
ENSG00000011198	ABHD5	protein_coding	chr3	43731605	43775863	+	448.203	-0.924512	0.395315	-2.33867	0.0193526	0.0864505	878.769	1102.61	346.861	441.371	423.532	268.544	467.913	726.92	330.957	462.126	270.412	414.649	854.156	368.737	336.559	230.664	227.701	593.531	276.02	326.803	292.616	198.851	977.666	321.067	427.535	250.989	381.367	350.75
ENSG00000011201	KAL1	protein_coding	chrX	8496915	8700227	-	6.38396	-1.59724	1.52412	-1.04797	0.294651	0.546743	29.1842	9.99343	8.06653	0	1.48347	6.93016	8.14774	3.30043	31.5197	5.56778	0	0.962063	0	2.08326	0	0	0	0	0	0	5.0451	0	0	1.81394	8.88384	5.70429	9.37788	40.687
ENSG00000011243	AKAP8L	protein_coding	chr19	15490859	15529952	-	3575.37	0.00299888	0.247982	0.0120931	0.990351	0.996622	3399.42	3509.91	3796.31	3041.07	2282.32	4961.13	3030.96	3342.51	2775.99	2896.17	4787.23	4310.04	3865.75	4318.6	4168.3	4401.84	2837.73	3352.96	3179.79	2139.93	5872.5	4038.04	2916.1	1836.61	4088.79	3634.58	3675.09	3650.6
ENSG00000011258	MBTD1	protein_coding	chr17	49254786	49337524	-	3322.23	0.471201	0.203621	2.3141	0.0206621	0.0906679	2693.6	2312.92	2404.84	2999.08	3558.85	3786.47	2884.3	3350.77	2895.31	3957.77	3442	3520.19	3830.88	3105.1	3666.36	3422.59	3748.53	6845.62	3242.77	3180.83	2637.33	3531.87	2167.08	2837	2871.7	3656.45	3377.08	3095.01
ENSG00000011260	UTP18	protein_coding	chr17	49337889	49375297	+	1271.2	0.505542	0.291536	1.73406	0.0829074	0.242121	810.673	938.272	1025.46	1989.43	1616.25	1153.87	1202.37	1941.48	742.965	1375.24	771.997	1342.08	1706.26	1292.66	1390.72	689.857	962.75	2022.63	854.921	1610.45	1049.38	891.441	997.94	1924.59	1203.76	1776.89	1109.72	1199.56
ENSG00000011275	RNF216	protein_coding	chr7	5659678	5821370	-	3853.31	-0.449927	0.196779	-2.28646	0.0222275	0.0955314	5261.81	5149.95	4783.45	3556.16	2795.61	4967.19	2365.17	4335.12	3732.84	3947.56	3743.97	2712.06	4205.15	3507.17	4063.85	4125.26	3525.81	4327.35	4526.54	3977.41	4755.01	4155.54	4379.22	3605.2	3101.57	2805.56	3220.78	2260.23
ENSG00000011295	TTC19	protein_coding	chr17	15902694	15948329	+	2370.37	0.411209	0.200683	2.04905	0.0404575	0.147007	2001.82	1688.89	1802.87	2353.36	2056.1	1956.04	2551.41	2806.19	2915.58	2588.09	1883.5	2261.81	2817.79	2121.8	2235.02	2596.04	2764.44	3590.55	3704.04	2036.23	1722.9	2477.73	3119.97	2088.75	2043.28	2340.66	1652.59	2192.89
ENSG00000011304	PTBP1	protein_coding	chr19	797075	812327	+	19990.8	0.38969	0.217306	1.79328	0.0729283	0.22172	14705.6	16690.1	15572.4	22205.7	22768.4	19312.6	17893.6	32751.9	18225.2	18755.1	14290	22229.4	24918.2	18773.3	22808.6	14294.8	20397.1	25029.7	13475	21367.9	16777.5	17135.1	30831.4	26791	17587.8	17926.7	20906.4	15322.1
ENSG00000011332	DPF1	protein_coding	chr19	38701646	38720354	-	71.3689	0.778095	0.747891	1.04039	0.298161	0.550349	34.5887	34.4218	61.5073	37.3252	20.7686	66.7028	97.7728	73.4346	24.7655	102.076	10.2364	39.4446	19.4825	45.8318	35.7835	144.165	37.713	19.5767	39.8284	45.5639	56.7574	68.92	524.876	138.766	25.541	71.3036	18.7558	102.419
ENSG00000011347	SYT7	protein_coding	chr11	61282785	61348620	-	61.8231	0.746676	0.744415	1.00304	0.315843	0.570202	32.4269	36.6426	46.3826	46.6565	169.858	51.9762	95.4449	18.1524	24.7655	87.2286	25.5911	75.0409	20.5079	421.861	50.2904	19.222	25.6164	30.2549	20.3773	6.28467	45.4059	56.4918	25.9059	26.3021	58.8554	41.8315	55.2253	116.449
ENSG00000011376	LARS2	protein_coding	chr3	45429998	45590913	+	1451.49	0.836464	0.230046	3.63607	0.000276831	0.00322055	723.12	811.688	1024.45	1587.26	1867.69	1027.4	1346.7	1951.38	1886.68	2007.19	1156.72	1227.59	2131.8	1497.87	1535.79	1408.55	1465.12	1247.57	1617.22	1666.22	1673.71	1020.24	1352.74	2444.28	1283.71	1459.35	1267.06	952.636
ENSG00000011405	PIK3C2A	protein_coding	chr11	17099277	17229530	-	2618.92	-0.203413	0.382859	-0.531298	0.595212	0.805629	2824.38	3147.93	2929.16	1920.38	2313.48	1728.21	1848.37	2198.91	2537.34	2839.57	3289.3	2139.63	2059	1978.06	1735.02	4416.79	2087.03	1904.28	2865.79	1796.63	9783.71	2585.07	2129.92	2067.89	1871.16	2379.64	1657.8	2295.31
ENSG00000011422	PLAUR	protein_coding	chr19	44150247	44174699	-	1012.68	-3.01723	0.634509	-4.75523	1.98225e-06	5.73349e-05	6526.46	6394.68	1051.67	195.957	51.1799	902.653	467.913	1038.81	1122.33	124.347	371.07	1376.71	491.165	609.354	872.345	583.068	705.163	385.305	164.871	447.783	55.4961	1022.5	7208.6	350.09	453.076	583.739	845.052	513.497
ENSG00000011426	ANLN	protein_coding	chr7	36429415	36493400	+	1150.45	2.32676	0.530196	4.38848	1.14144e-05	0.000248766	181.591	232.07	338.794	1345.57	1987.11	822.09	1002.17	2600.74	450.282	567.914	586.035	1521.98	917.731	1318.7	1370.41	321.435	407.728	847.138	857.7	1420.34	438.924	486.959	3606.55	2580.33	1349.23	1832.03	1329.58	1491.39
ENSG00000011451	WIZ	protein_coding	chr19	15532319	15560762	-	3892.7	0.297296	0.204819	1.45151	0.146639	0.352614	3068.67	3399.99	3228.63	4277.47	2951.37	4973.26	2501.36	5081.02	3506.57	4293.69	2899.47	3610.62	3943.68	3791.54	4809.5	4589.79	4694.21	3812.12	3993.03	3813.22	4313.56	4674.13	3964.73	5039.12	3783.4	3143.06	4721.24	2117.12
ENSG00000011454	RABGAP1	protein_coding	chr9	125703112	125867145	+	2384.04	-0.198074	0.192	-1.03164	0.302242	0.555429	2429.86	2939.18	2708.34	2121.01	2326.09	1897.13	2190.58	2144.46	1948.6	2167.72	2493.42	1964.53	2997.24	2192.63	3091.89	2039.67	1634.47	2536.08	2372.11	3442.43	3377.7	2690.14	1753.72	2447.91	2465.27	2581.19	1954.77	1844.94
ENSG00000011465	DCN	protein_coding	chr12	91539025	91576900	-	18.8619	0.19899	1.57607	0.126257	0.899529	0.962722	17.2944	26.6491	6.0499	11.1976	20.7686	19.0579	18.6234	1.65022	11.2571	25.983	0	18.2792	0	0	0	0	1.42313	19.5767	0	0	0	11.2984	0	210.417	27.762	3.80286	12.5038	64.5379
ENSG00000011478	QPCTL	protein_coding	chr19	46195741	46207247	+	512.713	0.473624	0.430648	1.09979	0.271422	0.519503	403.175	303.134	435.593	460.033	343.424	796.968	1418.87	948.05	705.817	362.834	168.048	772.537	758.794	310.406	382.013	509.384	533.675	483.189	432.555	467.422	161.443	584.125	492.212	727.39	357.574	461.097	292.798	283.406
ENSG00000011485	PPP5C	protein_coding	chr19	46850251	46896238	+	1500.64	0.130557	0.389847	0.334893	0.737706	0.889739	1424.62	1449.05	1277.54	2073.42	2552.32	1128.75	1393.26	2828.47	611.258	922.396	566.415	1228.55	1965.69	1886.39	1802.72	489.094	1155.58	1933.65	885.487	2231.06	933.344	1476.7	1768.36	2442.47	1611.31	1424.17	1402.51	1153.26
ENSG00000011523	CEP68	protein_coding	chr2	65283500	65314138	+	3652.64	0.623459	0.310804	2.00595	0.0448613	0.157567	2484.98	2128.6	2776.9	2682.75	2636.88	2658.58	3678.12	1771.51	3936.59	3558.74	5230.81	3183.47	3826.78	3169.68	4383	5157.91	5003.03	3288.89	4928.53	2763.68	8705.32	3543.17	1839.32	4143.04	4443.03	4060.5	3270.8	3019.25
ENSG00000011566	MAP4K3	protein_coding	chr2	39476407	39664453	-	1362.04	0.492699	0.365621	1.34757	0.177797	0.398845	920.924	1035.99	1039.57	763.301	1306.2	1011.8	924.186	1350.7	2241.28	1221.2	1486.84	938.011	1183.31	1457.24	994.202	2922.82	1545.52	746.585	1556.09	878.283	3638.78	1098.2	1662.48	882.482	1157.12	1209.31	1076.37	1888.44
ENSG00000011590	ZBTB32	protein_coding	chr19	36195429	36207940	+	109.541	-2.03731	0.632064	-3.22327	0.00126735	0.0107935	359.939	279.816	372.069	20.5289	74.9154	116.946	44.2306	64.3585	75.4222	96.5082	92.9808	24.0516	24.6095	235.409	18.3753	93.9743	128.082	16.9072	60.2057	25.1387	100.902	284.719	60.8225	44.4415	64.4078	24.7186	181.306	81.3739
ENSG00000011600	TYROBP	protein_coding	chr19	36395303	36399197	-	2072.45	-4.18836	0.614317	-6.81792	9.23681e-12	1.71867e-09	14367.3	20391	5066.79	816.489	275.184	1017	432.994	2542.16	1130.21	152.186	1090.18	332.874	950.543	774.973	682.789	402.595	690.931	298.1	293.619	178.327	319.103	920.817	1441.72	267.556	1047.18	183.488	1361.88	600.483
ENSG00000011638	TMEM159	protein_coding	chr16	21169698	21191937	+	595.061	0.679863	0.455904	1.49124	0.135898	0.335323	493.97	403.068	264.179	465.632	1062.91	370.764	1198.88	643.585	132.833	349.842	394.102	1011.13	443.997	518.732	681.822	382.305	248.337	822.222	783.601	891.637	533.52	211.279	265.817	689.297	817.313	1028.67	763.777	788.485
ENSG00000011677	GABRA3	protein_coding	chrX	151334706	151619830	-	5.17945	1.99167	1.8507	1.07617	0.281852	0.531531	0	2.22076	2.01663	0	2.22521	50.2437	6.98377	0	19.137	6.49575	0.853035	3.84825	0	0	1.93425	0	0	0	0	0	0	4.51935	0	9.0697	3.33144	0	12.5038	19.642
ENSG00000012048	BRCA1	protein_coding	chr17	41196312	41277500	-	2053.99	2.38603	0.610604	3.90765	9.31972e-05	0.00136007	399.932	377.529	513.233	3659.74	3928.98	1139.15	1596.96	3674.21	443.528	2108.33	458.08	2465.77	2171.79	1573.9	2747.6	394.051	1754.72	3974.96	1251.35	5009.67	336.761	581.866	2619.87	5469.93	1576.88	3299.93	2786.27	1196.76
ENSG00000012061	ERCC1	protein_coding	chr19	45910591	45982086	-	2084.24	0.221223	0.257837	0.857994	0.390896	0.644386	1978.04	2156.36	1312.83	1421.16	2267.49	1954.31	3013.5	2342.48	2252.54	1943.16	1039	2849.63	2448.65	1749.94	1353	2113.35	2908.17	1914.96	2122.95	2654.49	2141.65	2310.52	2604.11	2770.79	1414.75	2366.33	1486.92	1467.54
ENSG00000012124	CD22	protein_coding	chr19	35810164	35838258	+	993.127	-4.24611	0.737819	-5.75495	8.66697e-09	5.71215e-07	4884.57	3714.22	10724.5	26.1277	568.171	128.208	73.3296	754.974	468.293	530.795	469.169	145.272	761.87	298.948	131.529	382.305	1272.28	140.596	188.027	219.963	20604.2	499.388	341.282	54.4182	32.2039	56.0922	384.493	190.808
ENSG00000012171	SEMA3B	processed_transcript	chr3	50304990	50314977	+	55.9444	0.741712	0.726981	1.02026	0.307603	0.561327	25.9415	35.5322	43.3576	52.2553	29.6695	421.874	52.3783	8.25108	82.1765	77.021	18.7668	29.824	20.5079	53.1232	36.7507	49.1229	21.347	25.8057	21.3036	10.9982	39.0995	90.3869	65.3279	19.9533	48.8611	35.1765	60.4353	91.1949
ENSG00000012174	MBTPS2	protein_coding	chrX	21857754	21903542	+	860.803	0.229104	0.285616	0.802141	0.422471	0.672901	623.678	707.312	907.485	771.699	1209.77	901.787	1033.6	1004.16	910.695	927.964	720.815	540.679	1640.64	668.727	649.906	822.275	979.116	852.477	843.806	820.935	1061.99	544.581	1427.08	1141.87	658.515	685.466	582.471	462.989
ENSG00000012211	PRICKLE3	protein_coding	chrX	49031151	49042845	-	309.277	-0.707936	0.368804	-1.91954	0.0549156	0.18189	458.3	569.625	391.227	277.14	240.323	264.212	217.661	338.294	251.032	339.635	232.879	129.879	343.508	267.699	205.03	248.818	302.416	221.573	363.087	468.993	942.173	183.033	304.113	253.045	224.317	246.235	228.195	147.315
ENSG00000012223	LTF	protein_coding	chr3	46477136	46526724	-	3584.51	1.76641	0.815192	2.16686	0.0302454	0.119366	2280.69	542.976	595.915	5073.43	2197.03	3421.77	4141.38	3502.59	6287.06	475.117	8643.81	4082.03	453.226	2549.91	1120.9	10968.3	1465.83	1206.64	2037.73	3330.87	549.916	310.705	22627.1	2187.61	5574.61	1735.06	1359.79	1644.31
ENSG00000012232	EXTL3	protein_coding	chr8	28457986	28613116	+	2497.01	-0.135848	0.342917	-0.396153	0.691992	0.864241	2963.82	3117.95	2063.02	3621.48	2334.25	2723.55	1840.22	3032.27	3327.58	3255.3	1644.65	1772.12	485.013	2330.13	2355.91	2051.42	2699.68	3148.29	3660.51	2407.81	3600.94	2186.23	3256.26	3162.6	1936.68	1532.55	1803.68	1602.22
ENSG00000012504	NR1H4	protein_coding	chr12	100867486	100958191	+	6.28466	0.0836478	1.43798	0.0581702	0.953613	0.984255	4.32359	3.33114	10.0832	0	1.48347	1.73254	16.2955	0	6.75423	27.8389	2.55911	7.6965	0	0	1.93425	9.61101	0	1.7797	0	0	0	9.03869	2.25269	0.90697	14.4362	0	10.4199	43.493
ENSG00000012660	ELOVL5	protein_coding	chr6	53132196	53213947	-	19840.3	1.36039	0.224164	6.06871	1.28945e-09	1.14716e-07	9295.72	7371.82	8137.11	18327.6	12928.5	22387.9	25872.6	29661	18238.7	21727.3	22213	25201.2	20744.8	17969.2	20451.7	25445.7	19410.1	24334.8	20772.8	25918.8	13710.1	11369.5	26304.6	17805.6	24438.3	23408.5	26832.2	15247.8
ENSG00000012779	ALOX5	protein_coding	chr10	45869661	45941561	+	2861.68	-2.30141	1.0103	-2.27794	0.0227301	0.0971712	9777.8	12918.2	7084.43	678.386	1888.46	838.549	356.172	1559.45	795.873	231.991	1266.76	387.711	5878.6	696.851	453.581	3511.22	764.223	240.26	342.709	185.398	21662.4	4154.41	1737.95	179.58	759.568	258.595	1118.05	399.855
ENSG00000012817	KDM5D	protein_coding	chrY	21865751	21906825	-	5672.58	0.71659	0.95836	0.747725	0.454626	0.700052	10.809	5017.81	5780.68	5948.71	5723.24	13240.1	3443	5301.32	2.25141	5769.15	8207.05	7115.42	8380.57	7465.37	6.76986	5808.25	5254.92	4343.36	1344.9	5733.19	2934.99	5683.08	5310.71	9315.49	8274.19	8001.22	10206.3	5209.33
ENSG00000012822	CALCOCO1	protein_coding	chr12	54104903	54121529	-	3386.81	-0.882131	0.29416	-2.99881	0.00271035	0.0195524	6071.4	6077.11	5026.46	2081.81	2010.85	4748.03	2561.88	1467.04	3345.6	1960.79	4225.94	3009.33	3084.4	3126.98	3837.54	3258.13	2824.92	3641.27	4685.86	2685.13	5688.35	3656.15	2785.45	1911.89	2982.75	2772.29	3405.21	1898.26
ENSG00000012963	UBR7	protein_coding	chr14	93673401	93695561	+	2843.81	1.10058	0.37879	2.90552	0.00366642	0.0247469	1283.02	1312.47	1624.4	4207.49	6311.44	2204.66	3074.02	4362.35	1575.99	1938.52	1315.38	3169.04	3905.74	2300.96	3781.45	1480.1	3054.04	4327.35	2403.6	3681.25	1306.68	1483.48	3620.07	5028.24	3051.6	2806.51	3131.17	1885.63
ENSG00000012983	MAP4K5	protein_coding	chr14	50885219	51027844	-	2070.04	0.237805	0.27441	0.866603	0.386159	0.640381	1806.18	1842.12	1705.06	2223.65	1728.99	1829.56	1555.05	2123.83	2347.1	3127.24	1536.32	1505.63	2208.71	2074.93	1291.11	2704.97	2254.24	2088.48	2558.28	1928.61	3703.11	3586.1	2564.68	1296.97	1384.77	1870.06	1593.2	1522.25
ENSG00000013016	EHD3	protein_coding	chr2	31456880	31492313	+	814.62	-2.08335	0.504694	-4.12794	3.6603e-05	0.000640815	3146.49	3141.27	1401.56	256.611	185.434	890.526	551.718	218.654	551.595	366.546	930.661	627.265	238.918	537.482	1158.61	642.87	630.448	273.184	2082.19	514.557	1029.2	404.481	791.819	424.462	318.708	607.507	510.574	376.004
ENSG00000013275	PSMC4	protein_coding	chr19	40476912	40487348	+	2347.68	0.304304	0.264039	1.1525	0.249116	0.492088	1655.93	2318.47	1848.24	3406.86	2648	2332.87	2521.14	4931.67	2081.43	1935.73	1723.13	2594.68	3061.84	2065.55	2539.66	1675.52	1579.68	2964.98	1690.39	2436.88	2860.57	1760.29	2340.54	3107.28	2202.08	1866.25	1824.52	1760.76
ENSG00000013288	MAN2B2	protein_coding	chr4	6576902	6625089	+	3908.22	-0.80907	0.21616	-3.74292	0.000181895	0.00231755	6465.93	7621.65	4923.61	2647.29	3195.4	5137.85	2750.44	3396.97	2512.57	2977.84	4050.21	3058.4	3411.5	3439.47	3157.66	3403.37	3138.72	3867.29	6154.88	4397.7	4393.02	3972.5	3705.67	2560.38	3810.06	3591.8	4508.68	3179.19
ENSG00000013293	SLC7A14	protein_coding	chr3	170177372	170303863	-	10.8233	0.130087	1.33077	0.0977531	0.922128	0.972128	4.32359	13.3246	12.0998	0	6.67563	6.93016	22.1153	0	21.3884	16.7033	2.55911	22.1274	0	0	1.93425	2.13578	0	3.5594	1.85248	0	2.52255	25.9862	2.25269	3.62788	1.11048	7.60572	19.7978	102.419
ENSG00000013297	CLDN11	protein_coding	chr3	170136653	170578169	+	12.3798	0.0749633	0.98289	0.0762683	0.939206	0.978259	9.72807	14.4349	11.0915	0	11.8678	9.52897	19.7874	0	7.87994	26.9109	3.41214	19.2413	4.10159	6.24979	8.7041	5.33945	3.55783	16.0173	5.55745	1.57117	2.52255	42.9338	0	7.25576	13.3258	1.90143	29.1756	64.5379
ENSG00000013306	SLC25A39	protein_coding	chr17	42396993	42402238	-	4359.55	0.511965	0.225743	2.26791	0.0233347	0.0990068	3077.31	3407.76	2989.66	4364.25	4005.38	3336.87	4467.29	4283.96	3124.96	4687.14	2209.36	4485.14	4744.51	4220.69	5336.58	3380.94	3779.84	7031.6	3876.32	3939.7	3718.24	5187.08	5297.19	6373.28	5386.94	4326.7	5346.44	5682.14
ENSG00000013364	MVP	protein_coding	chr16	29831715	29859355	+	2292.76	-2.20147	0.481296	-4.57404	4.78416e-06	0.000119797	8061.33	9196.17	5572.97	1152.42	891.568	1920.52	542.406	1575.13	2098.31	1147.89	2911.41	945.708	1062.31	2264.51	1336.56	1837.84	1090.12	290.981	2396.19	1401.48	5185.1	1831.46	1859.59	803.575	2601.85	944.06	1899.54	1376.34
ENSG00000013374	NUB1	protein_coding	chr7	151038785	151075535	+	3969.09	-0.191692	0.315252	-0.608059	0.543148	0.770475	3799.35	4160.6	5434.83	4576.07	3146.45	3310.02	3472.1	3338.39	3893.81	4444.02	4503.17	3246	3655.54	4315.48	3743.73	3112.9	3289.57	4157.38	3523.42	3982.12	12601.4	3355.61	3391.42	3024.74	3532.44	2585.95	2813.37	2724.62
ENSG00000013375	PGM3	protein_coding	chr6	83870869	83903655	-	464.098	-0.0909616	0.373144	-0.243771	0.807408	0.925094	437.763	488.568	546.508	144.635	462.844	824.689	373.632	551.172	575.235	539.147	428.224	197.223	252.248	432.277	310.446	763.541	668.161	351.491	703.018	519.271	499.465	468.882	297.355	809.924	284.283	272.855	403.249	388.631
ENSG00000013392	RWDD2A	protein_coding	chr6	83903098	83908651	+	130.087	-0.591787	0.62437	-0.947815	0.343224	0.597766	186.995	152.122	218.805	26.1277	48.2129	490.309	147.823	158.421	78.7994	80.7328	126.249	50.0273	10.254	106.246	52.2246	270.176	155.833	188.648	198.216	114.695	146.308	58.7515	36.043	135.138	122.153	36.1272	101.073	145.912
ENSG00000013441	CLK1	protein_coding	chr2	201717732	201729422	-	5184.39	-0.0860671	0.313267	-0.27474	0.783516	0.913088	5663.9	5081.1	5655.65	4347.46	4040.98	5918.36	6125.93	2128.78	5455.17	4863.46	4584.21	6548.76	8346.73	6236.25	3335.61	6938.08	3594.12	3313.8	6255.84	3901.21	8522.44	7212.88	4522.27	2118.68	4114.33	5798.41	5862.22	4676.19
ENSG00000013503	POLR3B	protein_coding	chr12	106751436	106903976	+	662.141	0.550208	0.382612	1.43803	0.150425	0.358275	504.779	444.152	455.759	767.033	1060.68	551.814	492.356	739.297	642.778	1101.49	396.661	474.297	640.873	765.599	581.241	831.886	863.131	753.704	695.608	1454.12	156.398	550.23	371.693	1228.04	634.084	520.992	482.44	378.81
ENSG00000013523	ANGEL1	protein_coding	chr14	77253588	77292589	-	1811.64	0.220302	0.227807	0.967053	0.333517	0.587835	1377.06	1545.65	1814.97	2270.31	2122.85	1903.2	1875.14	2377.14	1345.22	2425.7	1636.12	2016.48	2545.04	1580.15	2078.35	1133.03	2138.26	2213.95	2075.71	1605.73	1145.24	1549.01	1022.72	2082.4	1534.68	1864.35	1934.97	1512.43
ENSG00000013561	RNF14	protein_coding	chr5	141337893	141369856	+	1486.16	0.810429	0.313697	2.58348	0.00978097	0.0521885	939.3	859.435	866.144	1389.43	1848.41	848.945	1780.86	1335.85	968.106	1194.29	1085.91	1206.43	1946.2	1096.84	1934.25	1540.97	1248.09	2087.59	1943.26	2216.92	3633.74	775.068	1326.83	1910.08	1341.46	1424.17	1181.61	1682.2
ENSG00000013563	DNASE1L1	protein_coding	chrX	153629579	153640449	-	524.298	-0.850919	0.324502	-2.62223	0.00873556	0.0479779	852.828	1270.28	489.034	277.14	333.782	828.154	467.913	410.904	491.933	296.948	402.633	525.286	492.191	342.697	373.309	386.576	516.597	478.74	779.896	395.149	1029.2	506.167	478.696	441.694	362.016	675.008	490.776	284.809
ENSG00000013573	DDX11	protein_coding	chr12	31226779	31257725	+	2049.18	1.16063	0.419128	2.76915	0.00562032	0.0342366	919.843	886.084	1117.21	2976.69	3929.72	1127.88	1404.9	3168.42	1282.18	2056.37	1427.98	1856.78	2279.46	2191.59	2136.37	862.855	2653.43	2452.43	1490.32	3180.04	606.674	625.929	3113.21	3700.44	2273.15	3355.07	2626.85	1675.18
ENSG00000013583	HEBP1	protein_coding	chr12	13127798	13153207	-	388.888	-1.01633	0.642551	-1.58171	0.113716	0.298498	811.754	947.155	368.036	336.86	697.233	494.64	290.991	403.478	48.4053	90.0125	189.374	578.2	766.997	292.698	214.701	63.0055	65.4641	387.085	410.325	21.9963	373.338	343.47	337.903	838.947	417.54	231.024	591.849	276.391
ENSG00000013588	GPRC5A	protein_coding	chr12	13043716	13070871	+	20.1699	0.1533	0.973658	0.157447	0.874892	0.952257	16.2135	24.4284	14.1164	11.1976	8.15911	8.6627	43.0666	1.65022	31.5197	33.4067	4.26518	52.9135	12.3048	22.9159	13.5397	0	0	1.7797	12.0411	1.57117	5.0451	15.8177	25.9059	12.6976	36.6458	9.50715	17.7138	127.673
ENSG00000013619	MAMLD1	protein_coding	chrX	149529689	149682448	+	217.987	0.773575	1.0211	0.757587	0.448698	0.695622	134.031	122.142	144.189	39.1915	21.5104	351.706	31.427	218.654	264.541	63.1015	50.3291	32.7101	1158.7	27.0824	60.9287	54.4624	17.0776	335.474	48.1646	1445.47	387.212	47.4531	725.365	29.023	118.821	24.7186	68.7711	81.3739
ENSG00000013725	CD6	protein_coding	chr11	60739115	60787849	+	7038.59	-0.316863	0.397476	-0.79719	0.425341	0.675371	9519.46	5662.94	10445.2	6622.43	4913.27	5115.32	5500.89	7775.82	5288.56	3925.29	7497.33	10228.7	3601.2	10225.7	13179	9847.02	4263.71	7351.95	6797.69	3756.66	2443.09	8523.49	2508.37	4440.52	10174.2	6688.28	11867.2	8917.46
ENSG00000013810	TACC3	protein_coding	chr4	1723227	1746898	+	2880.39	-0.0888545	0.400473	-0.221874	0.824412	0.932671	3322.68	3034.67	2770.85	2877.78	4418.53	1639.85	2657.33	4575.23	880.301	1533	865.831	3432.64	3287.42	2963.44	3524.2	1453.4	1876.4	2956.97	2457.32	2557.07	1968.85	3537.52	2407	6494.81	3506.9	4324.8	3019.68	2306.53
ENSG00000014123	UFL1	protein_coding	chr6	96969471	97003152	+	2170.86	-0.129799	0.306486	-0.423507	0.671925	0.852892	2129.37	2104.17	2821.27	1874.66	2750.36	2237.58	1325.75	3184.09	1967.73	1974.71	2106.14	849.502	3325.36	1911.39	2245.66	2175.29	2596.51	1743.22	2747.23	3148.62	2940.03	1811.13	2325.9	2560.38	1737.9	839.482	1958.94	1391.77
ENSG00000014138	POLA2	protein_coding	chr11	65029233	65073060	+	1729.84	1.25835	0.451609	2.78638	0.00533004	0.0329911	740.415	771.715	801.612	2688.35	3074.5	1162.53	1672.61	3285.58	771.108	934.459	540.824	2803.45	2105.14	1234.33	1993.24	881.009	1990.96	2940.07	1095.74	2476.16	770.639	675.642	1862.97	4108.57	1737.9	1905.23	1919.34	1491.39
ENSG00000014164	ZC3H3	protein_coding	chr8	144519825	144623623	-	2431.63	-0.343166	0.22173	-1.54768	0.1217	0.312088	3426.44	3164.58	2403.83	2603.43	1936.68	2284.35	1656.32	2275.65	2085.93	1950.58	2357.79	2127.12	1872.38	2559.29	2758.23	3200.47	1865.73	2021.74	2726.86	2165.85	3950.32	3403.07	1856.21	2752.65	2897.24	1979.39	2211.1	1592.4
ENSG00000014216	CAPN1	protein_coding	chr11	64948037	64979477	+	8843.49	-0.174218	0.19974	-0.872221	0.383088	0.63739	9814.55	11918.8	7796.3	8202.22	6877.39	9133.08	7328.31	8609.18	8055.55	5616.96	7305.39	9466.7	13057.4	8190.34	10623.8	8481.18	6448.22	11246.8	9366.16	8993.36	11827	6818.56	10851.2	7721.94	9395.77	8419.53	9029.86	7022.01
ENSG00000014257	ACPP	protein_coding	chr3	132036211	132087142	+	252.611	-4.20519	0.6631	-6.34172	2.27221e-10	2.5398e-08	1744.57	2673.8	453.742	104.511	49.6964	48.5111	45.3945	226.08	196.998	35.2626	261.029	54.8376	94.3366	95.8301	78.3369	86.4991	89.6574	10.6782	25.9348	22.7819	12.6128	77.9587	121.645	38.9997	113.269	29.4722	206.313	74.3589
ENSG00000014641	MDH1	protein_coding	chr2	63815743	63834331	+	4238.07	1.02041	0.301316	3.3865	0.000707912	0.00682095	2054.79	2210.77	2362.49	5600.65	6574.02	2769.47	5305.34	6521.66	3585.37	3604.21	2635.88	5318.28	9151.67	3845.7	3872.36	2960.19	4062.33	4129.8	4403.35	6439.43	3104	2370.4	3320.46	5491.7	4466.35	5175.69	3671.96	3657.62
ENSG00000014824	SLC30A9	protein_coding	chr4	41992489	42092474	+	2504.44	0.326872	0.213724	1.52941	0.126162	0.319197	2087.21	1960.93	2075.12	2743.4	3037.41	2195.99	3388.29	2877.15	1860.79	2691.09	2027.66	2666.84	4122.1	2450.96	2600.59	2445.47	2375.92	2819.94	2906.55	1354.35	1827.59	2719.52	2106.26	3065.56	2474.15	2918.7	2443.46	1881.42
ENSG00000014914	MTMR11	protein_coding	chr1	149900543	149908791	-	344.516	-3.35741	0.742629	-4.52098	6.15538e-06	0.000148954	2241.78	2478.37	599.948	196.891	104.585	151.597	57.0342	339.12	296.06	113.212	390.69	76.003	22.5587	188.535	115.088	96.1101	118.832	68.5185	112.075	29.0666	35.3157	110.724	1091.43	49.8833	199.886	46.585	195.894	120.658
ENSG00000014919	COX15	protein_coding	chr10	101471601	101491857	-	2067.99	0.3292	0.314827	1.04565	0.295721	0.547901	1733.76	1764.39	1550.79	2907.64	2857.17	1673.63	3018.15	1885.37	1285.56	1622.08	1233.49	1876.98	3491.48	1820.77	2142.18	946.151	1983.14	3168.76	2766.68	2777.04	1686.33	2312.78	1493.53	3076.44	1880.04	2400.56	1398.35	1150.46
ENSG00000015133	CCDC88C	protein_coding	chr14	91737667	91884188	-	7378.45	-1.00124	0.455597	-2.19765	0.0279742	0.112795	12550.3	14427.2	13036.5	8155.56	6903.35	5781.49	827.577	7880.61	8116.33	6567.2	12654.8	3500.95	4786.55	10133	9148.98	3531.51	5572.99	3477.54	5049.87	4316.78	18147.2	7504.37	6060.85	2824.3	7623.44	5941.02	6161.27	5915.04
ENSG00000015153	YAF2	protein_coding	chr12	42550906	42632151	-	1534.84	0.204438	0.319643	0.639582	0.522444	0.755277	1373.82	1229.19	1449.96	1315.71	1467.16	1360.04	1662.14	1176.6	1581.62	1198.93	1716.31	997.659	1860.07	1571.82	1109.29	1407.48	1209.66	1471.81	2197.05	1652.08	4712.13	1032.67	1603.91	1267.04	1456.95	1030.58	1076.37	1787.42
ENSG00000015171	ZMYND11	protein_coding	chr10	180405	300577	+	3086.52	0.237898	0.35749	0.665469	0.505751	0.742363	2877.35	2487.25	2617.59	2489.59	3504.71	4197.08	3593.15	2765.76	3096.81	3384.28	2394.47	2488.86	7109.08	3497.8	3012.59	3468.51	3431.89	3174.99	4080.1	4746.5	933.344	1417.94	4532.41	1768.59	2223.18	2435.73	2992.59	1700.43
ENSG00000015285	WAS	protein_coding	chrX	48534985	48549818	+	5803.67	-1.13515	0.314573	-3.60854	0.000307928	0.00349819	11208.9	14432.7	8255.09	6157.73	3908.21	3854.9	5221.54	7559.64	4772.99	2566.75	5870.59	4440.88	11122.5	6067.5	5481.65	3276.29	3722.92	7483.65	4608.05	4759.07	7504.59	5157.7	3178.54	3607.93	5610.14	3934.06	5554.83	3183.4
ENSG00000015413	DPEP1	protein_coding	chr16	89679716	89704839	+	784.733	6.71453	1.18386	5.67173	1.41359e-08	8.44141e-07	6.48538	4.44152	14.1164	77.4499	699.458	2314.67	132.692	28.0537	1301.32	928.892	329.272	398.294	8046.29	167.703	89.9424	275.516	2153.2	12.4579	2228.54	1223.15	20.1804	32.7653	426.884	570.484	79.9545	153.065	164.634	92.5979
ENSG00000015475	BID	protein_coding	chr22	18216906	18257536	-	2062.76	-0.627865	0.314479	-1.99652	0.0458768	0.159992	3008.14	4125.06	1901.69	1918.52	2380.98	1287.28	1790.17	2149.41	2192.87	1159.95	1675.36	1306.48	4283.08	1506.2	1695.37	2300.24	1823.75	1366.81	1277.29	2634.85	1978.94	3135.3	2640.15	2055.19	1871.16	1085.72	1696.36	1511.03
ENSG00000015479	MATR3	protein_coding	chr5	138609441	138667360	+	22747.8	0.829626	0.226853	3.6571	0.000255081	0.00301231	12733	12613.9	14939.2	26316.2	24900.1	17589.6	23192	28070.2	18063.1	21440.6	15068.9	26308.6	31763.7	22575.3	21561	20482.1	20374.3	25275.3	19449.2	21371.8	49768.7	21443.2	25736.9	27629.9	20218.5	24761.4	21027.3	22264.2
ENSG00000015520	NPC1L1	protein_coding	chr7	44552134	44580914	-	19.5803	0.63508	0.88939	0.714062	0.475189	0.718126	14.0517	8.88305	16.1331	3.73252	10.3843	25.9881	27.9351	1.65022	43.9025	31.5508	1.70607	30.786	13.3302	4.16652	0.967123	29.9009	4.2694	5.33911	5.55745	7.07025	27.7481	29.3757	5.63172	5.44182	24.4306	9.50715	43.7635	115.046
ENSG00000015532	XYLT2	protein_coding	chr17	48423453	48440499	+	1127.47	-0.219425	0.250609	-0.875568	0.381265	0.635754	1293.83	1308.03	1268.46	1064.7	984.285	1003.14	680.918	1287.99	625.892	1076.44	969.048	1265.11	1285.85	1497.87	1051.26	1098.86	1099.37	2079.58	992.005	1136.74	650.818	669.993	1406.8	1152.76	1318.14	982.089	1161.82	1157.47
ENSG00000015568	RGPD5	protein_coding	chr2	110550335	110615272	+	145.534	1.54738	0.660361	2.34324	0.0191173	0.0857637	56.2067	51.0775	53.4408	215.553	284.085	118.679	219.989	362.223	493.059	207.864	39.2396	57.7238	23.5841	172.911	77.3698	135.622	172.911	48.052	212.109	321.304	113.515	89.2571	67.5806	29.93	41.0878	182.537	30.2176	197.823
ENSG00000015592	STMN4	protein_coding	chr8	27092840	27115937	-	6.79708	-0.611641	1.3155	-0.46495	0.641967	0.834898	8.64718	4.44152	16.1331	0	2.96695	2.59881	17.4594	1.65022	13.5085	5.56778	1.70607	15.393	0	0	0	0	0	0	1.85248	1.57117	0	3.38951	4.50537	5.44182	21.0991	1.90143	19.7978	40.687
ENSG00000015676	NUDCD3	protein_coding	chr7	44418720	44530479	-	3007.6	0.0386896	0.246463	0.15698	0.875261	0.952381	2741.16	2765.96	3302.24	1993.17	3661.21	2972.17	3669.97	3297.96	2404.51	3443.67	1657.45	2767.86	5164.93	2714.49	3559.98	2483.91	2850.54	4343.36	3288.16	3546.12	2033.18	2591.84	2936.38	4064.13	2598.52	2522.25	2801.9	2035.75
ENSG00000016082	ISL1	protein_coding	chr5	50678921	50690564	+	4.6571	-0.416801	1.54592	-0.269613	0.787458	0.914799	4.32359	3.33114	10.0832	2.79939	1.48347	0	12.8036	0	12.3828	4.63982	0.853035	3.84825	0	2.08326	0	0	0	0	0	0	0	5.64918	4.50537	1.81394	4.44192	0	6.25192	49.1049
ENSG00000016391	CHDH	protein_coding	chr3	53846362	53880417	-	40.6251	-0.505158	0.838028	-0.602794	0.546646	0.772872	34.5887	72.1747	58.4824	14.9301	20.0269	22.523	398.075	8.25108	68.668	46.3982	9.38339	22.1274	9.22858	46.8734	30.9479	348.132	10.6735	14.2376	35.1972	7.85584	12.6128	14.6879	38.2957	7.25576	18.8782	12.3593	33.3436	92.5979
ENSG00000016402	IL20RA	protein_coding	chr6	137321108	137366298	-	8.8367	-0.394868	1.48089	-0.266643	0.789744	0.91622	3.24269	11.1038	19.158	0	9.64258	6.93016	15.1315	0	25.8912	22.2711	1.70607	20.2033	0	2.08326	1.93425	0	1.42313	0	0	0	5.0451	5.64918	0	0	4.44192	1.90143	12.5038	77.1649
ENSG00000016490	CLCA1	protein_coding	chr1	86934051	86965972	+	2338.02	8.59419	1.97601	4.34926	1.36596e-05	0.00028806	2.16179	11.1038	7.05822	29.8602	7.41737	35900.8	45.3945	0	18.0113	674.63	116.013	5090.28	0	64.5811	8954.59	369.49	14.9429	4793.63	28.7135	1.57117	0	11.2984	204.994	40.8136	810.65	4979.85	2200.68	1085.92
ENSG00000016602	CLCA4	protein_coding	chr1	87012761	87046437	+	5.1118	3.88434	1.69571	2.29068	0.0219817	0.0947898	0	0	1.00832	0	5.9339	10.3952	10.4757	0	12.3828	6.49575	0	1.92413	0	2.08326	8.7041	4.27156	3.55783	0	0	0	0	6.77902	2.25269	6.34879	5.5524	5.70429	19.7978	29.463
ENSG00000016864	GLT8D1	protein_coding	chr3	52728505	52740048	-	1136.6	0.047129	0.250149	0.188404	0.85056	0.942623	1143.59	1029.32	1139.4	1515.4	1137.82	1310.67	1118.57	1425.79	741.84	1142.32	896.54	814.867	1507.33	1110.38	1338.5	1005.95	1336.32	1509.19	1364.35	1231.01	744.153	543.451	1243.48	1433.01	1034.97	1260.65	1128.47	617.319
ENSG00000017260	ATP2C1	protein_coding	chr3	130569439	130735556	+	5321.74	1.00783	0.33167	3.03864	0.0023765	0.0176919	3210.26	2768.18	2412.9	3751.19	3823.65	5982.46	6972.13	2396.11	9864.55	5516.74	3848.04	6636.31	3572.48	5473.77	5211.82	7459.21	4979.54	9415.51	6024.28	3487.99	3122.92	3952.17	10432.2	4909.43	6480.76	5552.18	7356.43	4395.59
ENSG00000017373	SRCIN1	protein_coding	chr17	36686251	36762183	-	101.947	1.29101	0.949113	1.36023	0.173758	0.392674	35.6696	43.3048	54.4491	28.9271	17.06	819.491	55.8702	37.1299	97.9363	193.016	27.2971	95.2442	3.07619	60.4146	5.80274	6.40734	61.1947	11.5681	32.4185	188.54	41.6221	37.2846	283.839	71.6506	71.0707	117.889	72.9391	283.406
ENSG00000017427	IGF1	protein_coding	chr12	102789645	102874423	-	51.6335	0.598433	1.34631	0.444499	0.656682	0.843946	23.7797	39.9737	42.3493	10.2644	6.67563	173.254	27.9351	3.30043	581.99	27.8389	58.0064	3.84825	4.10159	5.20816	1.93425	160.184	0	5.33911	1927.51	0	0	38.4144	65.3279	1.81394	8.88384	16.1622	45.8474	70.1499
ENSG00000017483	SLC38A5	protein_coding	chrX	48316920	48328644	-	1186.86	0.690518	0.514854	1.34119	0.179858	0.401871	535.044	564.073	1200.91	2279.64	1769.78	782.242	1686.58	3986.1	459.288	1465.25	545.089	875.477	3131.56	1016.63	841.397	379.101	1435.23	992.184	732.657	1282.86	992.624	815.742	614.983	1776.75	877.279	796.699	653.326	743.589
ENSG00000017621	MAGIX	protein_coding	chrX	49019061	49024822	+	74.5903	-0.897954	0.46145	-1.94594	0.0516619	0.174137	171.863	143.239	66.5489	36.3921	40.0538	133.406	55.8702	45.381	147.467	49.1821	99.8051	46.179	24.6095	70.8309	35.7835	114.264	85.388	31.1448	99.1079	34.5657	50.451	112.984	118.266	81.6273	74.4021	34.2257	44.8054	40.687
ENSG00000017797	RALBP1	protein_coding	chr18	9475007	9538114	+	3668.46	0.454198	0.244723	1.85597	0.0634579	0.201219	2795.2	3022.46	2455.25	4753.37	4147.79	2856.96	3264.91	5841.77	4841.66	5157.62	2928.47	3139.21	2991.08	2843.65	3705.05	3158.82	4161.24	3851.27	4321.84	4516.32	5138.44	2449.49	4162.97	4270.01	3260.37	3946.42	2870.67	1864.58
ENSG00000018189	RUFY3	protein_coding	chr4	71569921	71673032	+	4729.15	1.51762	0.403572	3.76046	0.000169602	0.00219389	1401.92	2186.34	1738.34	4749.64	4958.51	3082.19	1911.23	2270.7	7650.29	2434.98	10271.4	5019.08	1658.07	5307.11	5623.82	7594.83	6996.12	2282.47	4393.16	7780.42	4951.77	6745.12	3142.5	6972.78	4742.86	5874.47	5995.59	4680.4
ENSG00000018236	CNTN1	protein_coding	chr12	41086244	41466220	+	8.28176	0.0239206	1.69778	0.0140893	0.988759	0.996068	0	12.2142	12.0998	0	0.741737	3.46508	16.2955	0	14.6342	12.0635	1.70607	4.81032	0	12.4996	0	0	0	0.889851	0	0	2.52255	10.1685	0	0	9.99432	1.90143	21.8817	94.0009
ENSG00000018280	SLC11A1	protein_coding	chr2	219246752	219261617	+	2645.06	-4.72405	0.776939	-6.08034	1.19931e-09	1.0807e-07	21558.5	30981.8	3767.07	414.31	213.62	841.148	380.616	1746.75	1765.11	103.932	2051.55	357.887	394.778	619.77	502.904	375.897	764.223	153.054	394.579	116.266	49.1897	384.144	2536.53	165.975	1231.52	369.828	1390.01	430.721
ENSG00000018408	WWTR1	protein_coding	chr3	149235022	149454501	-	103.921	1.59446	0.947596	1.68263	0.0924459	0.260479	37.8314	31.0907	42.3493	20.5289	325.623	277.206	84.9693	9.9013	38.274	47.3261	19.6198	36.5584	27.6857	8.33305	34.8164	22.4257	574.946	274.964	48.1646	8.64142	31.5319	58.7515	25.9059	496.112	88.8384	58.9443	43.7635	134.688
ENSG00000018510	AGPS	protein_coding	chr2	178257372	178408564	+	3764.15	0.621947	0.295198	2.10688	0.035128	0.13278	2309.88	3032.45	2281.82	3922.88	4032.08	2114.57	3354.54	5256.77	3454.79	4511.76	3038.51	2056.89	3701.68	3236.35	3510.66	4743.57	4886.33	4187.64	8803.93	3891	3912.48	3651.63	5499.93	3186.18	3760.08	3743.92	3407.3	1906.67
ENSG00000018607	ZNF806	pseudogene	chr2	133066882	133076309	+	3.1467	0.380718	1.81027	0.21031	0.833426	NA	1.0809	2.22076	4.03327	0	1.48347	0	15.1315	0	5.62853	8.35167	1.70607	0.962063	0	6.24979	0	0	0	0	0	0	1.26128	11.2984	0	0	0	0	6.25192	22.448
ENSG00000018610	CXorf56	protein_coding	chrX	118672112	118699397	-	548.676	0.102179	0.243544	0.419548	0.674815	0.854298	536.125	585.171	423.493	723.176	379.769	574.337	633.196	679.064	457.036	468.622	352.304	548.376	495.267	315.614	726.309	416.477	434.767	722.559	665.042	549.909	918.209	540.062	574.435	718.32	487.501	433.526	490.776	513.497
ENSG00000018625	ATP1A2	protein_coding	chr1	160085549	160113381	+	13.0621	-0.473499	1.50697	-0.314206	0.753365	0.89811	4.32359	25.5388	22.183	0	17.8017	1.73254	16.2955	0	27.0169	26.9109	7.67732	25.9757	0	4.16652	0	0	0	1.7797	0	0	0	28.2459	2.25269	3.62788	8.88384	7.60572	27.0917	106.628
ENSG00000018699	TTC27	protein_coding	chr2	32853099	33046118	+	1272.29	0.526413	0.334162	1.57532	0.115182	0.301386	882.012	928.278	929.668	1562.06	1289.14	1166	1751.76	2218.72	704.691	1516.29	380.454	1301.67	2236.39	1194.75	1416.83	791.307	1215.36	1513.64	1224.49	1871.26	739.108	808.963	1139.86	1700.57	1124.92	1464.1	1620.29	931.591
ENSG00000018869	ZNF582	protein_coding	chr19	56887413	56904914	-	164.765	0.406611	0.589687	0.689537	0.490485	0.730426	117.818	131.025	134.106	4.66565	261.091	12.1278	393.419	74.2598	132.833	211.576	150.134	118.334	151.759	176.036	204.063	191.152	150.141	264.286	251.012	191.682	73.154	236.136	81.0967	265.742	135.479	100.776	211.523	188.002
ENSG00000019102	VSIG2	protein_coding	chr11	124617368	124622134	-	161.74	-5.85304	0.828097	-7.06806	1.5711e-12	3.71644e-10	1854.82	1663.35	439.626	9.33131	5.19216	34.6508	4.65585	37.1299	63.0395	8.35167	23.0319	4.81032	3.07619	8.33305	12.5726	23.4936	20.6354	56.9505	1.85248	45.5639	13.874	7.90885	129.529	1.81394	9.99432	9.50715	14.5878	21.045
ENSG00000019144	PHLDB1	protein_coding	chr11	118477155	118528741	+	281.781	1.69589	0.924089	1.8352	0.0664758	0.207598	95.1189	88.8305	97.8067	87.7143	74.9154	176.719	155.971	12.3766	148.593	120.635	227.76	259.757	14.3556	293.74	63.8301	2023.65	140.89	19.5767	108.37	606.471	45.4059	88.1272	1309.94	196.812	530.809	329.898	135.458	436.333
ENSG00000019169	MARCO	protein_coding	chr2	119699742	119752236	+	39.6238	-4.23867	0.92086	-4.60295	4.16548e-06	0.000106725	252.93	377.529	138.139	5.59878	22.2521	12.1278	20.9513	40.4303	10.1313	3.71185	17.9137	14.4309	9.22858	4.16652	17.4082	3.20367	2.84627	1.7797	0	0	2.52255	4.51935	31.5376	4.53485	31.0934	0.950715	9.37788	70.1499
ENSG00000019186	CYP24A1	protein_coding	chr20	52769988	52790512	-	10.3733	-1.00744	1.09448	-0.920476	0.357324	0.612157	24.8606	22.2076	9.07485	3.73252	8.15911	10.3952	12.8036	0.825108	13.5085	19.4872	8.53035	20.2033	2.05079	6.24979	1.93425	0	0	448.485	3.70497	0	2.52255	28.2459	0	0	15.5467	1.90143	14.5878	51.9109
ENSG00000019485	PRDM11	protein_coding	chr11	45115564	45247734	+	320.589	0.814214	0.588735	1.38299	0.166668	0.383319	188.076	178.771	206.705	42.924	403.505	708.609	374.796	103.139	366.98	492.749	133.073	189.526	615.238	140.62	261.123	310.756	358.63	461.833	468.678	569.548	162.705	77.9587	690.448	730.111	94.3908	163.523	341.772	140.3
ENSG00000019505	SYT13	protein_coding	chr11	45261852	45307870	-	12.4756	0.869482	1.39495	0.623308	0.533082	0.763279	0	14.4349	7.05822	0	3.70869	99.6211	19.7874	0	12.3828	12.0635	2.55911	13.4689	0	4.16652	1.93425	0	1.42313	8.89851	0	1.57117	0	21.4669	2.25269	1772.22	11.1048	9.50715	19.7978	75.7619
ENSG00000019549	SNAI2	protein_coding	chr8	49830249	49834299	-	791.842	7.61457	2.59057	2.93934	0.00328911	0.0227281	2.16179	3.33114	8.06653	0	4.45042	0	84.9693	0	5218.77	65.8854	0	12.5068	4.10159	2.08326	1.93425	9520.24	133.775	0	1797.84	0	0	6.77902	5265.66	1.81394	8.88384	0	7.29391	21.045
ENSG00000019582	CD74	protein_coding	chr5	149781200	149792492	-	41981.8	-3.95555	0.730643	-5.41379	6.17036e-08	3.08164e-06	219425	290678	254629	9167.08	10980.7	18434.2	3468.61	58729.6	17588	7960.07	24699.6	4643.88	40625.2	11948.5	8844.34	12530.6	20669.6	6576.89	3333.54	2714.19	770008	65994.9	20649.3	4461.38	9134.81	1388.04	20901.2	7977.45
ENSG00000019991	HGF	protein_coding	chr7	81328322	81399754	-	178.216	-2.0683	0.806669	-2.564	0.0103473	0.0544955	532.882	954.927	182.505	70.9179	103.101	43.3135	44.2306	316.842	55.1595	59.3897	234.585	37.5205	89.2096	74.9974	48.3561	814.8	29.8858	16.0173	186.175	19.6396	177.84	31.6354	307.492	33.5579	155.467	38.9793	191.726	138.897
ENSG00000019995	ZRANB1	protein_coding	chr10	126630692	126676758	+	2855.64	-0.00520266	0.207936	-0.0250205	0.980039	0.993488	2801.69	2538.33	3253.84	2085.55	2263.78	3259.77	2472.26	3181.62	4703.2	3071.56	2571.9	2598.53	3259.74	2728.03	2559.97	3267.74	2955.85	2905.36	2815.78	2005.6	3227.6	3394.03	4253.07	2465.14	2184.31	2015.52	2612.26	2505.76
ENSG00000020129	NCDN	protein_coding	chr1	36023074	36032875	+	1824.27	0.57159	0.404077	1.41456	0.157198	0.36905	1366.25	1173.67	1276.53	2832.98	1919.62	1403.36	1105.76	2633.75	3461.54	3284.99	833.415	1472.92	4502.52	1934.31	1758.23	1688.33	2482.66	1212.87	2096.09	1659.15	874.064	1329.82	1190.54	2422.52	1875.6	1402.3	1185.78	700.096
ENSG00000020181	GPR124	protein_coding	chr8	37641709	37702414	+	237.059	-1.07885	0.630603	-1.71083	0.0871129	0.250052	486.404	629.586	226.871	241.681	175.05	455.658	83.8053	212.053	3907.32	169.817	132.22	51.9514	115.87	171.869	95.7452	197.56	410.574	835.57	86.1405	435.999	16.3966	142.359	216.258	180.487	167.682	46.585	303.218	143.106
ENSG00000020219	CCT8L1P	pseudogene	chr7	152142562	152144235	+	6.16489	0.339055	0.892115	0.380057	0.703903	0.871348	6.48538	2.22076	6.0499	5.59878	7.41737	5.19762	11.6396	6.60087	9.00564	0.927964	11.9425	5.77238	0	6.24979	0.967123	8.54312	1.42313	0	5.55745	1.57117	5.0451	13.558	1.12634	7.25576	0	5.70429	7.29391	29.463
ENSG00000020256	ZFP64	protein_coding	chr20	50668202	50820847	-	1226.33	0.853645	0.266474	3.20348	0.00135776	0.0113918	650.7	718.416	769.346	1883.06	1527.98	994.478	1032.43	1586.68	713.697	2058.22	931.514	1092.9	1461.19	1547.86	1438.11	866.059	1250.93	1231.55	1075.37	1513.82	1162.9	1152.43	780.556	2255.63	1051.62	1373.78	1062.83	1153.26
ENSG00000020426	MNAT1	protein_coding	chr14	61201460	61436671	+	243.637	0.728603	0.319561	2.28002	0.0226068	0.0967526	164.296	153.233	143.181	283.672	260.35	232.16	282.843	267.335	371.483	338.707	133.073	174.133	469.632	232.284	174.082	213.578	254.741	171.741	299.176	401.433	254.778	138.97	389.715	238.533	181.008	242.432	112.535	242.719
ENSG00000020577	SAMD4A	protein_coding	chr14	55033815	55260033	+	241.699	-1.3974	0.947496	-1.47483	0.140259	0.342579	295.085	735.072	594.907	88.6474	52.6633	78.8306	68.6738	170.797	338.837	150.33	119.425	62.5341	17.4318	80.2056	29.9808	1315.64	152.275	13.3478	561.303	80.1295	1222.18	64.4007	131.782	22.6742	63.2973	35.1765	80.233	141.703
ENSG00000020633	RUNX3	protein_coding	chr1	25226002	25291612	-	7489.48	-1.73699	0.764972	-2.27065	0.0231679	0.0985323	21827.6	19787	18302	2942.16	2119.88	10498.3	4551.09	5684.17	22810.2	2637.27	3828.42	828.336	12484.2	2030.14	1481.63	26911.9	6448.93	2771.89	8457.51	5489.66	6735.21	6794.84	4366.83	3802.02	1585.77	443.984	3477.11	607.498
ENSG00000020922	MRE11A	protein_coding	chr11	94152895	94227074	-	1073	0.419022	0.286907	1.46048	0.144158	0.348196	755.547	833.896	885.302	1308.25	1330.68	823.823	1202.37	1599.06	702.44	1159.03	905.923	1027.48	1510.41	837.471	1063.84	1113.81	489.558	1442.45	1042.95	1815.48	737.846	1112.89	1195.05	1559.08	1020.53	1186.49	840.884	541.557
ENSG00000021300	PLEKHB1	protein_coding	chr11	73357223	73373864	+	642.811	-0.463504	0.778932	-0.595051	0.55181	0.776286	1213.85	718.416	623.14	367.654	147.606	453.925	60.526	443.908	172.233	227.351	911.042	940.898	223.537	711.434	1300.78	185.813	112.428	3266.64	192.658	219.963	358.202	414.65	48.4328	658.46	630.753	1642.84	613.73	1137.83
ENSG00000021355	SERPINB1	protein_coding	chr6	2832566	2842240	-	7366.49	-0.0568694	0.523173	-0.108701	0.91344	0.968549	9429.75	8793.1	4666.49	3010.28	2994.39	5341.42	6193.44	4689.92	7005.26	13669.8	4434.08	9952.54	30522	3061.35	8060	7574.55	5704.63	2746.08	5164.72	7979.17	7819.91	2287.92	12706.3	4680.87	4364.19	7971.75	5752.81	9684.9
ENSG00000021461	CYP3A43	protein_coding	chr7	99425636	99463718	+	8.93651	1.61201	1.12462	1.43338	0.151749	0.360117	2.16179	1.11038	6.0499	3.73252	2.22521	3.46508	12.8036	0	10.1313	9.27964	12.7955	14.4309	1.0254	4.16652	8.7041	44.8514	2.84627	0	1.85248	0	1.26128	12.4282	2.25269	3.62788	17.7677	4.75358	14.5878	51.9109
ENSG00000021488	SLC7A9	protein_coding	chr19	33321415	33360672	-	16.0866	0.413477	0.811993	0.509212	0.610603	0.816112	2.16179	5.5519	29.2412	0.933131	18.5434	12.1278	26.7711	4.95065	14.6342	28.7669	1.70607	16.3551	14.3556	24.9991	14.5068	2.13578	5.69253	8.00866	40.7546	8.64142	34.0544	3.38951	2.25269	26.3021	23.3201	4.75358	25.0077	50.5079
ENSG00000021574	SPAST	protein_coding	chr2	32288680	32382706	+	2815.05	0.272691	0.296185	0.920679	0.357218	0.612079	2195.3	2639.37	2287.87	3538.43	3346.72	2028.8	2728.33	3111.48	1951.97	3516.05	1889.47	2834.24	4653.25	3142.6	4309.5	1955.31	2701.82	3618.13	3489.15	3025.28	884.154	1927.5	2550.04	3308.63	2964.98	3033.73	3313.52	1875.81
ENSG00000021645	NRXN3	protein_coding	chr14	78708734	80330762	+	201.089	3.34436	1.1003	3.03949	0.00236981	0.0176492	5.40449	31.0907	29.2412	206.222	41.5373	142.068	76.8215	23.103	227.392	202.296	347.185	65.4203	0	101.038	63.8301	9.61101	2.84627	841.799	22.2298	766.73	40.3608	42.9338	1278.4	272.091	145.473	62.7472	104.199	478.422
ENSG00000021762	OSBPL5	protein_coding	chr11	3108346	3187969	-	3161.19	0.676599	0.606963	1.11473	0.264966	0.511349	1772.67	2768.18	1640.53	5409.36	3036.67	1986.36	1046.4	1637.02	2824.39	2085.13	11716.4	2591.8	473.734	5870.63	4353.02	3914.89	3451.81	2420.39	5877.93	3283.74	795.865	292.628	2497.1	2089.66	5640.13	2136.26	4306.53	2594.14
ENSG00000021776	AQR	protein_coding	chr15	35147732	35262040	-	4965.67	0.0278161	0.190098	0.146325	0.883665	0.955766	4937.54	5231	4474.91	5661.3	6065.18	3911.21	4788.54	7505.19	4127.96	4997.08	3915.43	4077.22	6269.28	5107.12	5473.91	3950.13	4828.69	4603.2	4878.52	6143.26	5016.09	4700.12	4652.92	6434.04	5368.06	4907.59	3872.02	3141.31
ENSG00000021826	CPS1	protein_coding	chr2	211342406	211543831	+	124.477	3.27119	0.857829	3.81334	0.000137101	0.00184464	14.0517	16.6557	12.0998	22.3951	138.705	25.9881	61.69	47.8563	271.295	183.737	44.3578	114.486	12.3048	112.496	38.6849	553.167	337.283	8.89851	137.084	131.978	11.3515	24.8564	164.446	444.415	64.4078	205.354	55.2253	230.092
ENSG00000021852	C8B	protein_coding	chr1	57394883	57431813	-	5.97354	-0.258494	1.39619	-0.185142	0.853117	0.943465	3.24269	15.5453	2.01663	0	2.22521	0	23.2792	1.65022	3.37712	1.85593	0	15.393	0	1.04163	2.90137	0	2.84627	1.7797	0.926242	0	0	7.90885	5.63172	1.81394	12.2153	0	12.5038	49.1049
ENSG00000022267	FHL1	protein_coding	chrX	135229559	135293518	+	3203.05	0.449559	0.823431	0.545958	0.585095	0.799417	3064.34	3065.76	1114.19	3618.68	5342.73	4540.99	208.349	3314.46	3726.08	2746.77	3391.67	3357.6	96.3874	2961.36	2230.19	2936.7	499.52	245.599	2633.31	465.066	12963.4	305.056	1490.15	4403.34	3318.11	11591.1	1820.35	4234.25
ENSG00000022277	RTFDC1	protein_coding	chr20	55043647	55093943	+	2040.47	-0.110501	0.22687	-0.487066	0.626211	0.825682	2365	2449.5	1738.34	2159.26	2113.95	1821.77	2531.62	2018.22	1439.78	1415.14	1346.94	2445.56	3112.08	1687.44	2270.8	1324.18	1479.35	2133.86	2049.77	2319.04	3172.11	2051.78	1779.62	2431.59	2033.29	1984.14	1779.71	1679.39
ENSG00000022355	GABRA1	protein_coding	chr5	161274197	161326975	+	6.29887	-0.402892	1.55915	-0.258405	0.796094	0.919629	6.48538	3.33114	14.1164	1.86626	0.741737	1.73254	8.14774	0	9.00564	25.983	1.70607	1.92413	0	0	0.967123	0	0	0	0	0	0	9.03869	0	3.62788	8.88384	2.85215	15.6298	60.3289
ENSG00000022556	NLRP2	protein_coding	chr19	55464498	55512510	+	197.83	-0.115383	1.42359	-0.0810508	0.935402	0.976717	284.276	242.063	110.915	5.59878	9.64258	34.6508	52.3783	8.25108	22.5141	38.0465	43.5048	24.0516	1708.31	21.8743	6.76986	29.9009	13.5198	0	1.85248	1069.18	20.1804	4.51935	18.0215	9.0697	719.591	916.489	46.8894	77.1649
ENSG00000022567	SLC45A4	protein_coding	chr8	142217265	142318404	-	1319.29	0.445481	0.404983	1.1	0.271332	0.519428	1171.69	1205.87	614.065	2658.49	1496.83	1548.02	1515.48	978.579	3029.27	559.562	2291.25	1318.03	483.988	1670.78	1715.68	1766.29	836.091	1162.15	787.306	954.484	828.658	760.38	1400.04	976.806	932.803	951.666	1751.58	1574.16
ENSG00000022840	RNF10	protein_coding	chr12	120971283	121015397	+	8900.04	0.112733	0.179622	0.627611	0.530259	0.761308	8341.28	8729.81	7822.52	9258.52	6993.84	11009.4	6528.67	11555.6	8119.71	9377.07	7389.84	11641.9	11430.1	8988.23	9665.42	7493.39	6344.33	9536.53	8607.56	6468.5	11673.1	8079.46	8366.48	8715.98	9476.83	9914.06	9793.64	7879.24
ENSG00000022976	ZNF839	protein_coding	chr14	102783714	102809044	+	803.631	0.164121	0.164282	0.99902	0.317785	0.571972	779.327	596.274	801.612	837.018	892.31	680.888	741.444	830.059	740.714	886.205	824.885	747.523	646	1016.63	633.465	749.659	1064.5	872.054	1044.8	829.576	701.269	650.786	617.236	917.853	836.191	1025.82	761.693	775.858
ENSG00000023041	ZDHHC6	protein_coding	chr10	114190058	114206672	-	1526.37	-0.141275	0.209648	-0.673871	0.500394	0.738601	1785.64	1767.73	1442.9	1804.67	2053.87	1705.69	1681.93	1599.89	938.838	1110.77	1545.7	1120.8	1819.05	1437.45	1479.7	1186.43	1488.6	1772.58	1947.89	1916.82	1132.63	1140	1785.25	1840.24	1426.97	1305.33	1455.66	1045.23
ENSG00000023171	GRAMD1B	protein_coding	chr11	123396344	123498482	+	1720.18	0.458543	0.499038	0.918854	0.358172	0.612853	1239.79	1611.16	1017.39	512.289	1450.1	1401.62	2736.48	1509.95	3012.39	1979.35	1203.63	1493.12	2286.64	1244.75	1069.64	6219.39	3847.44	878.283	1801.54	1264	819.829	489.219	2209.89	1208.99	1201.54	1094.27	2058.97	1303.39
ENSG00000023191	RNH1	protein_coding	chr11	494512	507300	-	3914.15	-1.1848	0.251831	-4.70475	2.54176e-06	7.07682e-05	7672.21	10524.2	5293.66	3307.95	2503.36	4376.4	2847.05	4911.87	2547.47	3134.66	2165.86	3938.69	4509.7	3307.18	4212.79	3386.28	2840.57	3571.86	2544.39	3488.78	4182.39	3760.1	4807.23	4820.54	3204.84	1994.6	3376.04	2365.46
ENSG00000023228	NDUFS1	protein_coding	chr2	206979541	207024327	-	6022.25	0.668499	0.229304	2.91533	0.00355308	0.0241636	3722.61	4070.66	4044.36	7461.31	7518.99	5984.19	6889.49	9287.42	4778.62	6453.99	4877.66	5506.85	10388.3	4480.06	6217.63	4471.26	5656.24	7222.92	5861.26	7118.96	6253.4	4506.92	5979.76	8842.05	5681.21	6435.39	4953.61	3957.86
ENSG00000023287	RB1CC1	protein_coding	chr8	53535016	53658403	-	3932.05	0.0920025	0.226577	0.406054	0.684703	0.859965	3631.81	3696.46	3812.44	4188.82	3789.53	4419.71	2922.71	3764.97	6018.02	3984.68	4566.3	3316.23	3898.56	3906.12	3840.44	3776.06	3578.47	3227.49	3475.26	3535.91	7269.99	3160.15	5679.02	4362.52	3268.14	2467.11	3082.2	3458.39
ENSG00000023318	ERP44	protein_coding	chr9	102741461	102861322	-	2785.17	-0.301634	0.315353	-0.956496	0.338822	0.594057	3001.65	3982.94	3063.27	2530.65	2267.49	2166.54	3063.55	3515.79	3014.64	2569.53	1957.72	2754.39	3272.04	2563.45	2488.41	1766.29	2248.55	2452.43	2703.7	3472.28	7856.49	1699.27	3154.89	1945.45	2029.96	2632.53	2169.42	1641.51
ENSG00000023330	ALAS1	protein_coding	chr3	52232102	52248343	+	1898.09	0.179447	0.286205	0.626988	0.530667	0.761573	1363.01	2185.23	1543.73	2404.68	2002.69	1574.01	2066.03	2837.55	1963.23	1257.39	2506.22	1427.7	2234.34	1625.99	1422.64	1529.22	1337.03	1934.54	1446.79	1337.85	3975.54	1398.74	2256.07	2970.33	1685.71	1660.9	1338.95	1860.38
ENSG00000023445	BIRC3	protein_coding	chr11	102188215	102210134	+	3913.29	-1.86122	0.531757	-3.50014	0.00046502	0.00484965	9399.48	8642.09	15225.6	2583.84	2202.96	3767.41	768.215	3183.27	4068.3	1349.26	9411.54	1279.54	2426.09	2012.43	2741.79	5779.42	3394.89	3050.41	3481.74	1476.9	9604.61	909.518	1686.14	2389.87	1858.94	2749.47	1880.79	2247.6
ENSG00000023516	AKAP11	protein_coding	chr13	42846289	42897396	+	6419.37	-0.361101	0.187964	-1.92112	0.0547165	0.181388	7461.43	7553.92	8989.14	5109.82	6143.81	5457.5	6077.05	7098.41	4496.07	5414.67	6684.38	6843.15	8004.25	5588.35	6376.24	5767.67	6868.04	7344.83	7088.53	8387.68	5591.23	8598.05	4334.17	5012.82	6556.27	6902.19	5894.52	4098.16
ENSG00000023572	GLRX2	protein_coding	chr1	193065598	193075244	-	146.854	0.0203059	0.473871	0.0428511	0.96582	0.989126	138.355	193.206	103.857	158.632	295.953	72.7667	202.529	255.784	92.3078	217.144	90.4217	94.2822	431.692	106.246	92.8438	85.4312	120.255	131.698	175.06	284.381	99.6408	111.854	119.392	120.627	76.6231	101.727	39.5955	99.6129
ENSG00000023608	SNAPC1	protein_coding	chr14	62229075	62263146	+	138.706	0.83108	0.36494	2.27731	0.0227679	0.097292	111.332	54.4087	79.657	125.973	107.552	77.098	217.661	130.367	330.957	238.487	102.364	181.83	196.876	142.703	101.548	101.45	210.624	112.121	178.765	126.479	94.5957	99.4256	149.804	175.952	101.054	170.178	71.8971	92.5979
ENSG00000023697	DERA	protein_coding	chr12	16064106	16190220	+	687.99	-0.24855	0.376128	-0.660812	0.508733	0.744772	682.046	1094.84	627.173	590.672	1535.4	478.181	1103.44	845.736	542.59	405.52	321.594	613.796	682.915	553.106	500.97	319.299	713.702	887.181	753.961	1142.24	649.557	373.976	1224.34	546.903	478.617	667.402	413.669	514.9
ENSG00000023734	STRAP	protein_coding	chr12	16035325	16056412	+	4118.94	0.549399	0.237021	2.31793	0.0204531	0.0899705	3088.12	2895.87	2755.73	4381.05	4549.82	3575.96	6911.61	5357.43	3282.56	3825.99	2887.52	5584.78	5393.59	3301.97	4113.17	3329.68	2814.96	4566.72	3400.23	3271.96	7359.54	4178.13	4274.47	4904.89	3908.89	3950.22	3396.88	4068.7
ENSG00000023839	ABCC2	protein_coding	chr10	101542489	101611949	+	154.205	0.0249147	0.308691	0.0807108	0.935672	0.976719	137.274	98.8239	218.805	258.477	80.8493	147.266	123.38	120.466	135.085	145.69	202.169	150.082	158.937	136.454	185.688	245.615	115.274	126.359	122.264	140.619	138.74	266.641	92.3602	78.9064	186.561	138.804	182.348	183.793
ENSG00000023892	DEF6	protein_coding	chr6	35265595	35289548	+	3910.08	-0.166319	0.251565	-0.661136	0.508525	0.744723	4325.75	4221.67	4445.67	3998.47	2487.04	3120.3	2634.05	3870.58	2871.67	2217.83	6203.27	3566.37	4867.56	4391.52	5303.7	3155.62	2592.24	5357.79	3157.56	2739.33	5095.55	4557.76	3459	3668.69	4486.34	3880.82	4727.5	4078.52
ENSG00000023902	PLEKHO1	protein_coding	chr1	150121373	150136916	+	4883.56	-0.969444	0.331954	-2.92042	0.00349561	0.0238525	10050.2	9370.5	6595.4	4468.76	3270.32	6072.55	6393.65	4373.07	4339.59	2238.25	4991.96	2928.52	2514.27	3587.38	4558.05	3682.09	3702.99	5405.84	3213.13	3729.95	10823	4920.44	7059.92	5300.33	3525.77	2493.73	3551.09	3579.05
ENSG00000023909	GCLM	protein_coding	chr1	94350761	94374966	-	957.533	0.440566	0.383236	1.1496	0.25031	0.493585	997.668	659.566	521.3	1406.23	1213.48	500.704	717.001	1755.83	1122.33	1686.11	690.958	526.248	1083.85	496.858	517.411	748.591	1480.77	1381.94	1318.04	1537.39	479.285	733.264	1131.98	1237.11	932.803	741.558	594.975	597.677
ENSG00000024048	UBR2	protein_coding	chr6	42531800	42661242	+	4531.09	-0.371052	0.182701	-2.03093	0.042262	0.151507	5925.48	5895.01	5224.09	4712.31	4784.2	3518.79	3324.28	3715.46	5460.8	5135.35	6263.84	3358.56	4374.35	4631.09	4177.97	5595.74	4840.08	3691.99	4590.45	3839.93	5887.63	5257.13	3691.03	3492.74	4252.03	3699.23	3949.13	3581.86
ENSG00000024422	EHD2	protein_coding	chr19	48216600	48246391	+	3204.45	5.25728	1.02283	5.13994	2.74824e-07	1.0863e-05	144.84	84.3889	51.4241	4907.33	1127.44	12385.9	190.89	463.711	120.45	618.952	955.399	8505.6	5818.1	3322.8	7098.68	3660.73	162.237	1077.61	868.815	265.527	27.7481	1290.27	2554.55	19640.4	1702.37	5081.57	5537.12	2059.6
ENSG00000024526	DEPDC1	protein_coding	chr1	68939835	68962904	-	671.181	3.60643	0.809819	4.45338	8.45309e-06	0.000193245	30.2651	29.9803	123.015	802.492	2369.11	570.872	633.196	945.574	126.079	149.402	87.8626	603.214	562.943	458.318	664.413	96.1101	151.564	508.105	690.976	655.962	156.398	68.92	875.169	4502.2	585.223	1171.28	700.215	474.213
ENSG00000024862	CCDC28A	protein_coding	chr6	139094657	139114456	+	788.977	0.134586	0.281758	0.477667	0.632887	0.829555	772.841	727.299	676.58	768.9	841.872	763.184	1104.6	753.324	681.052	667.206	691.812	738.864	873.639	591.646	740.816	670.635	671.007	997.523	965.144	1020.47	1990.29	488.089	571.056	813.552	714.039	656.944	490.776	648.185
ENSG00000025039	RRAGD	protein_coding	chr6	90074355	90121989	-	1106.64	0.661431	0.575429	1.14946	0.250368	0.493602	753.385	1099.28	332.744	974.188	2671	1092.37	1090.63	355.622	1120.08	3203.33	658.543	881.25	181.495	517.691	1245.65	989.934	1393.96	1066.04	1612.59	2532.72	758.027	233.876	314.25	1540.03	922.809	575.183	1842.23	1026.99
ENSG00000025156	HSF2	protein_coding	chr6	122720691	122754264	+	1200.29	0.751632	0.263579	2.85164	0.00434947	0.0282212	580.442	651.793	1003.27	986.319	1843.96	1097.56	1162.8	1466.22	956.849	923.324	1365.71	1455.6	1294.05	1224.96	823.021	843.633	1079.45	1962.12	753.961	935.63	1556.41	1132.1	1919.29	1287.9	1069.39	1066.7	1347.29	1818.29
ENSG00000025293	PHF20	protein_coding	chr20	34359896	34538303	+	3988.64	0.0133888	0.238132	0.0562244	0.955163	0.984922	3773.41	4618.07	3475.67	3765.18	4385.89	2366.65	4467.29	4555.42	4292.31	4124.8	4035.71	3183.47	7817.63	3457.17	3275.64	4217.1	3987.62	3155.41	4036.56	3638.82	6440.07	3974.76	3724.82	4114.01	3150.43	3624.13	3342.69	2681.13
ENSG00000025423	HSD17B6	protein_coding	chr12	57145945	57181574	+	33.9191	1.84756	0.735721	2.51122	0.0120314	0.0611999	10.809	7.77266	12.0998	44.7903	77.8824	12.9941	19.7874	57.7576	14.6342	38.9745	5.97125	51.9514	12.3048	31.2489	43.5205	0	41.2709	30.2549	12.9674	84.843	5.0451	24.8564	30.4113	86.1621	63.2973	78.9094	23.9657	25.254
ENSG00000025434	NR1H3	protein_coding	chr11	47269851	47290396	+	232.134	-0.187598	0.238507	-0.786551	0.431545	0.681078	232.393	348.66	200.655	220.219	220.296	128.208	292.155	305.29	196.998	194.872	233.732	177.982	280.959	187.494	242.748	275.516	159.391	285.642	155.609	220.749	219.462	218.058	287.218	364.602	250.968	221.517	187.558	190.808
ENSG00000025708	TYMP	protein_coding	chr22	50964181	50968485	-	1295.97	-4.34795	0.615327	-7.06607	1.5938e-12	3.74115e-10	8567.19	10724.1	6459.28	428.307	247.74	835.951	190.89	1734.38	633.772	178.169	366.805	108.713	119.971	473.942	469.055	289.398	673.854	160.173	115.78	153.974	450.275	242.915	880.801	201.347	517.484	135.952	668.956	258.152
ENSG00000025770	NCAPH2	protein_coding	chr22	50946645	50961901	+	1752.28	0.719118	0.332324	2.16391	0.0304712	0.119993	1159.8	1008.23	1165.61	1860.66	2900.93	1858.15	1736.63	3528.16	1048.03	1241.62	625.275	2340.7	1673.45	1788.48	2114.13	964.305	1383.29	2463.11	1180.03	1700.79	1681.28	1250.73	2917.23	2451.54	1604.64	1615.27	1928.72	1873
ENSG00000025772	TOMM34	protein_coding	chr20	43570771	43589127	-	997.57	0.681065	0.365175	1.86504	0.0621759	0.198131	545.853	642.91	756.237	1458.48	1076.26	971.955	1025.45	1365.55	440.151	1177.59	504.144	901.453	1721.64	693.726	741.783	546.76	693.066	1414.86	657.632	1681.15	1716.6	1254.12	912.338	1937.29	965.007	728.248	736.685	665.021
ENSG00000025796	SEC63	protein_coding	chr6	108188960	108279393	-	4202.46	0.30233	0.276142	1.09483	0.27359	0.522277	3512.92	3481.04	3441.38	4133.77	3251.78	6017.98	2709.7	8148.77	5763.61	3986.53	4202.9	3147.87	5474.6	3426.97	4234.06	5060.73	4966.74	3549.62	3935.6	4557.96	6040.25	4388.28	5359.14	3287.77	2718.45	2231.33	3308.31	3330.72
ENSG00000025800	KPNA6	protein_coding	chr1	32573639	32642169	+	6116.09	-0.0497968	0.22689	-0.219476	0.826279	0.933365	6125.44	6388.02	6407.85	6134.4	5539.29	5695.73	4106.46	8857.54	5647.66	5737.6	7394.11	5064.3	8524.13	4518.6	6953.61	6054.94	4819.44	4631.67	5475.02	6098.49	10833.1	6889.74	7361.78	6449.46	5134.86	5205.17	4762.92	4439.09
ENSG00000026025	VIM	protein_coding	chr10	17270258	17279592	+	39149.2	-0.0247183	0.470336	-0.0525546	0.958087	0.986148	44632.4	52169	22455.2	34166.6	38815.1	68676.2	28382.1	66994.7	37519.7	31160.1	30997.6	38286.3	12708.8	28131.3	49802	6124.35	22397.3	18883.5	39299.5	33988.3	64780.4	22704.1	91962.6	58066	33223.3	61048.3	21629.6	37172.4
ENSG00000026036	RTEL1-TNFRSF6B	protein_coding	chr20	62290653	62330037	+	202.242	-0.222248	0.393281	-0.565113	0.571997	0.790715	194.561	259.829	240.988	83.9818	205.461	323.985	87.2972	89.1117	266.792	122.491	297.709	133.727	75.8794	182.285	218.57	294.738	328.744	166.402	198.216	186.969	124.866	131.061	335.65	123.348	253.189	213.911	243.825	279.197
ENSG00000026103	FAS	protein_coding	chr10	90750414	90775542	+	895.548	-0.817046	0.555365	-1.47119	0.141241	0.343971	1518.66	1481.25	1376.35	1119.76	1530.95	974.554	68.6738	1469.52	1340.71	383.249	1188.28	226.085	1427.35	1243.71	971.958	258.429	339.417	1377.49	218.593	837.432	909.38	613.501	703.965	484.322	740.69	341.307	1002.39	927.382
ENSG00000026297	RNASET2	protein_coding	chr6	167342992	167370679	-	1379.48	-2.06524	0.425915	-4.84895	1.24119e-06	3.85691e-05	4348.45	5055.56	3507.93	519.754	1260.95	889.659	1491.04	814.382	1344.09	315.508	938.339	617.644	1273.54	548.94	988.399	1470.48	949.23	539.25	795.642	1207.44	2897.15	1293.66	843.631	861.621	1620.19	356.518	1212.87	663.618
ENSG00000026508	CD44	protein_coding	chr11	35160417	35253949	+	23058.5	-1.60637	0.641709	-2.50327	0.0123052	0.0621882	67962.5	60130.4	44682.5	14789.2	5030.46	26541.6	11702.5	30831.8	23348.2	6156.11	11114.2	7531.99	35640.8	11160	21428.5	3891.39	12501.5	12738.2	2771.32	8314.62	70447.3	24628.2	65807.7	15214.4	16507.3	10815.3	13477.1	10473.4
ENSG00000026559	KCNG1	protein_coding	chr20	49620193	49639666	-	22.4176	-1.56543	0.800314	-1.95602	0.0504624	0.171034	96.1998	58.8502	9.07485	1.86626	40.0538	5.19762	34.9189	21.4528	23.6398	34.3347	5.11821	9.62063	4.10159	10.4163	7.73698	10.6789	35.5783	6.22896	10.1887	1.57117	17.6579	32.7653	12.3898	3.62788	25.541	1.90143	35.4276	71.5529
ENSG00000026652	AGPAT4	protein_coding	chr6	161551011	161695093	-	1308.38	0.170884	0.532854	0.320696	0.748441	0.895443	1170.61	1260.28	1098.06	856.614	494.739	2506.99	1264.06	696.391	965.855	868.574	1650.62	1046.72	58.4476	1111.42	1764.03	3170.57	1404.63	1084.73	3503.05	983.551	1324.34	782.977	1829.18	797.226	1152.68	1529.7	1426.48	831.978
ENSG00000026751	SLAMF7	protein_coding	chr1	160709037	160724611	+	560.949	-3.33707	0.603105	-5.53315	3.14531e-08	1.68977e-06	2230.97	2611.62	3766.06	506.69	294.47	402.816	96.6089	1078.42	120.45	256.118	175.725	83.6995	166.114	484.358	226.307	147.369	424.094	103.223	100.034	139.834	336.761	598.813	332.271	104.302	272.068	60.8458	453.264	133.285
ENSG00000026950	BTN3A1	protein_coding	chr6	26402465	26415444	+	2749.87	-1.17867	0.328515	-3.58787	0.000333387	0.00373194	6389.18	4658.05	5401.55	2082.75	2306.8	5311.1	1344.38	2543.81	1453.29	3682.16	3343.04	2457.11	2694.74	2054.1	3197.31	1639.21	2302.63	3329.82	2212.79	1998.52	1904.53	1550.14	1279.53	2991.19	2135.45	2990	2603.93	1139.23
ENSG00000027001	MIPEP	protein_coding	chr13	24304328	24463558	-	538.98	0.913406	0.38793	2.35456	0.0185446	0.0838852	260.496	243.173	400.302	495.492	713.551	501.57	817.102	867.189	370.357	613.384	263.588	569.541	1342.25	369.779	558.997	241.343	652.507	1010.87	482.572	699.169	309.013	286.978	437.021	810.831	368.679	551.415	478.272	376.004
ENSG00000027075	PRKCH	protein_coding	chr14	61654277	62017694	+	4711.91	-0.640812	0.496907	-1.2896	0.197189	0.425667	7260.39	5229.89	8304.5	3781.98	2635.39	3221.66	7316.67	3809.53	7428.53	5781.21	4480.99	3238.3	3748.85	2920.73	5627.69	6041.05	6769.14	9421.74	7174.67	3423.57	3134.27	364.937	3299.06	7061.67	2890.58	1014.41	4130.44	2421.58
ENSG00000027644	INSRR	protein_coding	chr1	156809855	156828810	-	22.204	-0.72849	0.707911	-1.02907	0.303447	0.5568	43.2359	41.0841	18.1497	12.1307	3.70869	322.252	30.263	6.60087	57.411	25.983	17.0607	21.1654	4.10159	4.16652	3.86849	24.5615	8.5388	16.9072	5.55745	8.64142	17.6579	22.5967	22.5269	10.8836	26.6515	10.4579	34.3856	105.225
ENSG00000027697	IFNGR1	protein_coding	chr6	137518621	137540586	-	2548.76	-2.54441	0.56992	-4.4645	8.02566e-06	0.000185673	10706.3	14639.3	4040.32	656.924	905.661	1266.49	1511.99	1897.75	2168.11	557.706	2790.28	646.506	3631.96	816.639	1034.82	1682.99	1096.52	769.721	2489.74	1901.9	6896.66	2608.79	1893.38	679.32	1301.48	600.852	1247.26	925.979
ENSG00000027847	B4GALT7	protein_coding	chr5	177027101	177037348	+	828.525	-0.463402	0.258613	-1.79187	0.0731534	0.222161	1100.35	1041.54	1151.5	572.009	738.028	1300.27	501.668	769.001	714.823	919.612	901.658	662.861	927.985	851.013	892.654	682.382	917.921	638.913	946.619	761.231	1532.45	472.272	827.862	609.484	489.722	809.059	673.124	792.694
ENSG00000027869	SH2D2A	protein_coding	chr1	156776035	156786654	-	1935.86	-0.195811	0.496699	-0.394225	0.693415	0.865258	3066.51	2003.13	1480.21	936.863	755.088	4158.96	3952.82	2937.39	2255.91	560.49	1331.59	2364.75	598.832	1388.49	2501.95	2963.4	1021.1	3549.62	1394.92	1428.98	783.252	750.211	1388.78	1631.64	2948.32	1907.13	2674.78	1468.94
ENSG00000028116	VRK2	protein_coding	chr2	58134786	58387055	+	847.152	-1.03888	0.517495	-2.00752	0.0446947	0.157145	1335.99	1775.5	1580.03	439.505	631.96	600.325	583.145	483.514	777.862	635.655	510.115	363.66	1936.98	715.601	426.501	665.296	1087.27	43.6027	905.864	1364.56	1494.61	1098.2	1400.04	946.876	431.977	557.119	527.245	401.258
ENSG00000028137	TNFRSF1B	protein_coding	chr1	12227060	12269285	+	7178.46	-3.76996	0.73444	-5.13312	2.84984e-07	1.11634e-05	39026.9	67119.2	18629.7	2027.69	950.165	3747.48	1265.23	11284.2	5761.36	660.71	5028.64	440.625	1003.86	2363.46	2791.12	3160.95	4260.15	1114.98	1383.81	1914.47	9623.53	1289.14	4790.34	746.436	3112.67	320.391	6250.88	928.785
ENSG00000028203	VEZT	protein_coding	chr12	95611522	95696566	+	3825.37	1.155	0.189517	6.09442	1.09837e-09	1.01566e-07	1708.9	1870.99	1896.64	2991.62	3716.1	4039.42	3387.13	4164.32	3837.53	2780.18	4435.78	4569.8	5038.8	3859.24	4299.83	4461.65	3330.84	4463.49	4790.52	2739.33	6503.14	3553.34	3731.58	4674.52	4223.15	4554.88	3247.87	4239.86
ENSG00000028277	POU2F2	protein_coding	chr19	42590263	42700737	-	2731.74	-3.35996	0.673148	-4.9914	5.9942e-07	2.09283e-05	11521.3	20149	10549	1070.3	655.696	1088.04	226.973	3076	1082.93	800.833	1396.42	699.42	712.651	774.973	2137.34	541.42	1124.28	783.959	313.07	701.526	8772.17	2077.77	1716.55	516.973	1052.73	675.008	1669.26	603.289
ENSG00000028310	BRD9	protein_coding	chr5	850406	892939	-	2171.33	-0.05583	0.22351	-0.249788	0.802751	0.922812	2321.77	2260.74	2159.81	1788.81	1443.42	3206.93	1211.68	2342.48	2362.85	2192.78	2596.64	2005.9	1850.84	2111.39	2346.24	2792.53	2445.66	1474.48	2001.61	1839.05	3114.09	2534.22	2641.28	1489.24	2114.35	1842.49	2368.44	1937.54
ENSG00000028528	SNX1	protein_coding	chr15	64386322	64438289	+	5225.23	-0.165072	0.139914	-1.17981	0.238076	0.478386	5627.15	6255.88	5469.11	5397.23	5113.54	5302.44	4356.71	5331.85	5402.26	4576.72	5422.74	4201.33	5708.39	4595.68	5495.19	5158.98	5792.15	5118.42	6128.02	5814.1	5670.7	4295.64	5070.8	6669.86	4574.07	5533.16	4798.35	3426.12
ENSG00000028839	TBPL1	protein_coding	chr6	134273308	134311570	+	1129.49	0.205346	0.372385	0.551435	0.581336	0.796816	1008.48	848.331	1124.27	898.605	957.583	1351.38	1437.49	1450.54	1025.52	816.608	952.84	775.423	3256.66	809.347	1026.12	418.613	971.289	1707.62	847.511	983.551	2229.94	943.413	649.9	1066.6	1030.53	847.087	986.762	1203.77
ENSG00000029153	ARNTL2	protein_coding	chr12	27485787	27576241	+	367.628	1.35805	0.556356	2.44097	0.0146478	0.0705233	140.517	177.661	142.173	518.821	60.8224	144.667	136.184	641.109	131.707	533.579	263.588	336.722	931.061	437.485	153.773	191.152	173.622	315.897	271.389	934.845	397.302	498.258	1050.88	455.299	306.492	349.863	357.402	241.316
ENSG00000029363	BCLAF1	protein_coding	chr6	136578001	136610989	-	17574.5	0.167258	0.202496	0.82598	0.408815	0.659773	15874.1	15408.8	16226.8	20869.5	13651.7	17972.5	13888.4	29589.2	13746	20628.6	17730.3	23205.9	25733.4	16866.1	17633.5	15286.8	16694.8	15454.9	15660.9	16785.6	16595.9	23346.9	18977.8	15235.3	14269.7	14956.7	15451.6	14345.7
ENSG00000029364	SLC39A9	protein_coding	chr14	69864732	69929105	+	4636.3	0.442007	0.228356	1.93561	0.0529161	0.176918	3425.36	3914.09	3197.37	4950.26	5363.5	4658.8	6568.24	6799.72	3129.46	4490.42	3743.97	5374.08	7169.58	4163.4	5082.23	3631.89	3740.71	5768.01	4850.73	4922.47	4408.16	3046.04	5610.32	6485.74	3728.99	4416.07	3813.67	3362.99
ENSG00000029534	ANK1	protein_coding	chr8	41510739	41754280	-	644.942	-1.01187	0.547709	-1.84747	0.0646797	0.203909	1649.45	1013.78	855.052	1073.1	253.674	878.398	381.78	781.378	294.935	630.087	321.594	251.098	151.759	836.43	319.151	307.552	233.394	446.705	221.372	994.549	356.941	476.791	1830.31	955.946	754.016	178.734	737.727	872.665
ENSG00000029559	IBSP	protein_coding	chr4	88720733	88733074	+	1.72667	0.748674	1.65413	0.452608	0.650831	NA	2.16179	0	1.00832	0	2.96695	1.73254	10.4757	0	6.75423	2.78389	0	2.88619	2.05079	0	0	0	0	1.7797	0	0	0	0	0	0	5.5524	1.90143	2.08397	4.209
ENSG00000029639	TFB1M	protein_coding	chr6	155578643	155635627	-	252.241	0.485676	0.299533	1.62144	0.104923	0.282463	195.642	189.875	172.422	221.152	365.676	158.527	224.645	265.685	175.61	275.605	154.399	201.071	371.194	198.952	242.748	169.795	299.57	286.532	326.963	385.722	199.282	201.111	209.5	407.229	248.747	505.78	215.691	193.614
ENSG00000029725	RABEP1	protein_coding	chr17	5185558	5289129	+	2749.57	-0.194477	0.276401	-0.703606	0.481678	0.72324	2463.36	2880.33	3951.59	2882.44	3377.13	2288.69	2145.18	3251.75	2013.89	2705.01	2211.92	2223.33	3048.51	2261.38	2742.76	2434.79	2798.59	3473.98	2612	2909.02	6457.73	2477.73	2172.72	3048.33	2417.51	2237.03	2224.64	1276.73
ENSG00000029993	HMGB3	protein_coding	chrX	150148982	150159248	+	1514.71	2.74282	0.535457	5.12238	3.01697e-07	1.17277e-05	223.746	273.154	250.063	2430.81	2214.09	1234.43	1821.6	2827.65	392.871	574.41	704.607	2418.63	1136.14	1269.75	2400.4	436.767	596.293	3433.93	1264.32	1378.7	504.51	596.554	2876.68	3495.46	1563.56	1912.84	2622.68	1557.33
ENSG00000030066	NUP160	protein_coding	chr11	47799639	47870107	-	5838.12	1.14053	0.353958	3.22222	0.00127202	0.0108272	2402.83	2300.71	3734.8	8268.47	10336.1	3331.67	5578.87	9773.41	3413.14	5522.31	6723.62	4682.36	7048.58	5096.7	5208.92	4286.51	6046.18	6124.84	5038.76	9094.7	15337.1	3427.92	4895.09	7316.52	4802.83	5710.95	4300.28	3663.23
ENSG00000030110	BAK1	protein_coding	chr6	33540329	33548019	-	1881.61	-0.00164163	0.406598	-0.00403749	0.996779	0.99871	2012.63	1584.51	2052.93	2582.91	1640.72	1684.9	2090.48	1575.13	1292.31	1113.56	1899.71	1972.23	2511.2	2290.55	1660.55	626.852	857.438	1641.78	1218.01	1668.58	5948.18	3136.43	995.688	1666.1	2243.17	1055.29	1696.36	1967
ENSG00000030304	MUSK	protein_coding	chr9	113431051	113563859	+	6.95517	-0.307701	1.3531	-0.227404	0.82011	0.930356	14.0517	8.88305	2.01663	1.86626	1.48347	5.19762	11.6396	1.65022	13.5085	14.8474	4.26518	9.62063	4.10159	0	0	0	0	0	2.77873	0	0	7.90885	0	1.81394	7.77336	2.85215	8.3359	70.1499
ENSG00000030419	IKZF2	protein_coding	chr2	213864429	214017151	-	14533.1	1.53444	0.630583	2.43337	0.0149589	0.071727	3545.34	2708.22	9932.93	19979.3	19912.7	12718.6	44025.7	26481.9	6768.86	10623.3	6248.48	15318.9	5295.15	11912.1	25165.5	5025.49	7175.44	41622.8	11802.2	22784.3	729.017	12324.3	11563	6151.07	24245.1	11612	23849	7405.03
ENSG00000030582	GRN	protein_coding	chr17	42422614	42430470	+	5868.84	-3.30609	0.43711	-7.5635	3.92357e-14	1.39218e-11	30505.1	44408.6	14272.7	2958.02	1561.36	5078.94	1221	6755.99	4331.71	1970.07	4370.1	2723.6	2737.81	2780.11	2744.69	1983.07	2262.07	2914.26	2197.05	3260.17	2473.36	891.441	7109.48	2137.73	3398.07	1774.99	3593.81	1912.29
ENSG00000031003	FAM13B	protein_coding	chr5	137273649	137387650	-	4079.83	-0.0545479	0.258751	-0.210812	0.833034	0.935487	3889.07	4814.61	3954.62	2024.89	3830.33	3666.92	4306.66	2802.07	3558.35	3739.69	3892.4	4260.02	6117.52	3546.75	4520.33	4276.9	3164.34	4499.98	4580.27	4114.89	8642.26	4557.76	3906.16	2930.42	2977.2	3623.18	3417.72	4620.07
ENSG00000031081	ARHGAP31	protein_coding	chr3	119013220	119139561	+	1304.64	-1.65531	0.545969	-3.03187	0.00243045	0.01801	2941.12	4982.28	2096.29	457.234	489.546	1359.18	1694.73	724.445	809.382	444.495	1003.17	205.881	1524.77	757.266	690.526	1421.36	567.83	1532.32	2034.03	577.404	2123.99	2437.06	2339.42	321.067	1149.35	427.822	876.311	541.557
ENSG00000031544	NR2E3	processed_transcript	chr15	72084977	72110600	+	31.1258	0.662373	0.693913	0.954548	0.339806	0.595078	15.1326	7.77266	38.316	23.3283	22.9938	16.4591	32.5909	16.5022	56.2853	128.987	46.0639	17.3171	2.05079	12.4996	25.1452	33.1046	27.0395	23.1361	31.4922	10.9982	10.0902	115.243	22.5269	17.2324	23.3201	8.55644	35.4276	51.9109
ENSG00000031691	CENPQ	protein_coding	chr6	49431091	49460820	+	290.736	1.1577	0.525521	2.20296	0.0275975	0.111674	129.708	104.376	181.497	426.441	598.582	124.743	289.827	521.468	147.467	218.071	100.658	185.678	693.169	240.617	306.578	93.9743	237.663	323.906	275.094	623.753	181.624	117.503	370.567	830.784	210.991	279.51	195.894	130.479
ENSG00000031698	SARS	protein_coding	chr1	109756540	109780791	+	3590.31	0.230689	0.392366	0.587945	0.556569	0.779928	3112.98	3549.89	2663.97	4007.8	3827.36	4547.05	3580.35	5768.33	2008.26	3713.71	2716.06	2858.29	4781.43	2922.82	3561.91	2215.87	2333.23	2993.46	3179.79	3385.87	13213.1	1811.13	3457.87	3492.74	3307.01	2861.65	2627.89	2028.74
ENSG00000031823	RANBP3	protein_coding	chr19	5916150	5978153	-	3133.7	-0.139923	0.164061	-0.852871	0.393731	0.646753	3243.77	3419.97	3583.56	3183.84	3541.05	2621.33	2529.29	3751.77	2592.5	2796.88	3916.28	2348.4	3079.27	2694.7	3488.41	3174.84	2824.92	3796.1	3215.91	3192.61	3812.84	2996.33	2546.66	4316.27	3064.92	2404.36	2877.97	2728.83
ENSG00000032219	ARID4A	protein_coding	chr14	58765103	58840605	+	2464.34	-0.345814	0.307562	-1.12437	0.260856	0.50604	3165.95	2894.76	3069.32	2111.67	1898.85	2327.67	1252.42	2504.2	2546.34	1993.27	3132.35	1654.75	2142.06	2782.2	2426.51	2557.6	2333.23	1809.07	2827.82	2010.31	6783.14	2895.77	2269.58	1379.5	2269.82	2022.17	1934.97	2006.29
ENSG00000032389	TSSC1	protein_coding	chr2	3192696	3381653	-	1304.2	0.541568	0.54	1.0029	0.315908	0.570211	854.99	827.234	1099.07	1821.47	1856.57	395.885	1856.52	1429.91	574.11	1234.19	1224.11	1680.72	2034.39	1718.69	1408.13	1123.42	967.731	2294.93	175.06	1899.54	1456.77	1230.39	51.8118	949.597	1814.52	1621.92	1221.21	1694.82
ENSG00000032444	PNPLA6	protein_coding	chr19	7598890	7626650	+	3269.54	-1.24503	0.256347	-4.85681	1.19291e-06	3.75275e-05	6746.96	9095.13	4431.55	2168.6	2737.01	4109.59	2638.7	3254.23	1969.98	2383.01	2956.62	1783.66	3699.63	2449.92	2911.04	2620.6	2774.4	4120.9	3744.8	2703.19	2371.2	4091.14	3036.62	3566.21	2618.51	1790.2	3095.74	1677.99
ENSG00000032742	IFT88	protein_coding	chr13	21140585	21265503	+	657.699	0.208962	0.271084	0.770837	0.440804	0.688848	592.332	521.879	618.098	501.091	953.132	614.185	632.032	729.396	408.631	590.185	437.607	782.157	515.775	658.311	810.449	345.996	579.927	913.877	740.067	828.005	616.764	343.47	1077.91	868.877	610.764	832.827	709.593	582.244
ENSG00000033011	ALG1	protein_coding	chr16	5083703	5137380	+	468.269	-0.0532319	0.392706	-0.135551	0.892176	0.959446	443.168	466.36	542.474	546.815	499.189	710.341	556.374	1004.98	111.445	262.614	430.783	342.494	760.845	338.53	574.471	179.406	303.127	646.922	429.776	614.326	327.932	363.807	354.798	625.809	565.234	287.116	367.821	454.572
ENSG00000033030	ZCCHC8	protein_coding	chr12	122957417	122985518	-	1540.4	0.00376509	0.256208	0.0146954	0.988275	0.995982	1617.02	1521.22	1472.14	1601.25	1898.11	1755.06	1279.19	2090.82	793.622	1477.32	888.01	1903.92	1961.59	1404.12	1200.2	1380.78	1065.22	1448.68	1420.85	1641.87	3068.68	1650.69	1359.5	1763.15	1382.55	1373.78	1429.61	1282.34
ENSG00000033050	ABCF2	protein_coding	chr7	150904923	150924316	-	2726.88	0.586247	0.352182	1.66461	0.0959901	0.267039	1978.04	1997.57	1675.82	4434.24	3164.99	2825.77	2780.71	5238.61	1543.34	3766.6	1329.88	2503.29	4674.79	2489.5	2928.45	1175.75	2412.92	2836.84	2301.71	3030.78	1720.38	2449.49	2423.89	5178.8	3111.56	2800.81	2278.83	1299.18
ENSG00000033100	CHPF2	protein_coding	chr7	150929575	150935908	+	3843.41	0.0341852	0.291998	0.117074	0.906802	0.965216	3872.85	4284.96	3130.82	2405.61	2099.86	8252.95	2847.05	3429.98	5132.09	3181.99	4498.05	4165.73	4263.6	3854.03	4320.14	5508.18	3737.86	3825.47	4480.23	2389.75	4504.02	2903.68	4541.42	2327.28	3681.24	2895.88	4353.42	2727.43
ENSG00000033122	LRRC7	protein_coding	chr1	70034081	70617628	+	133.794	0.23973	0.330505	0.725345	0.46824	0.711961	103.766	124.363	116.965	156.766	92.7171	148.132	125.708	112.215	127.205	134.555	183.403	108.713	91.2604	149.995	68.6657	171.93	124.524	113.011	86.1405	88.771	127.389	254.213	149.804	54.4182	134.368	137.854	188.6	270.779
ENSG00000033170	FUT8	protein_coding	chr14	65877310	66210839	+	3299.14	1.00766	0.242679	4.15223	3.29244e-05	0.000587194	1600.81	1301.37	2299.97	2372.02	4121.09	3935.46	5678.97	3374.69	2545.22	2602.01	2965.15	3877.11	3968.29	3438.42	3885.9	4508.63	2549.54	4521.33	2900.99	2588.5	3131.75	2272.1	5082.06	2986.65	3733.43	2742.81	3853.27	3538.36
ENSG00000033178	UBA6	protein_coding	chr4	68478370	68566897	-	4657.23	0.547113	0.240963	2.27053	0.0231754	0.0985452	3131.36	3133.49	3631.96	6251.04	6370.04	3772.61	5774.42	6173.46	4464.55	4388.34	3067.51	4416.83	7007.57	4613.38	5354.96	2140.05	3990.47	4918.21	4501.54	5350.61	5178.8	4154.41	5789.41	5662.21	5131.53	5119.6	4016.86	2897.19
ENSG00000033327	GAB2	protein_coding	chr11	77926343	78129394	-	13496.4	0.842646	0.827121	1.01877	0.308312	0.562004	9068.73	11503.5	3128.81	1718.83	1866.95	4139.04	20843.1	2960.49	40438.7	8355.39	28041	17788.5	4782.45	3764.45	6669.28	56887.6	12803.2	815.103	18090.4	15513.7	58665.7	8583.37	8723.53	3256.02	4936.08	8607.78	5834.09	10114.2
ENSG00000033627	ATP6V0A1	protein_coding	chr17	40610862	40674629	+	598.93	-2.80327	0.604436	-4.63783	3.52094e-06	9.28621e-05	2967.06	2918.08	1758.5	224.885	201.752	304.061	166.447	315.191	234.147	251.478	723.374	424.27	745.464	534.357	491.298	152.708	172.911	58.7302	59.2795	550.694	80.7216	197.721	1268.26	192.278	332.033	346.06	454.306	643.976
ENSG00000033800	PIAS1	protein_coding	chr15	68346517	68483096	+	6856.99	-0.199166	0.264676	-0.75249	0.451757	0.698099	7737.06	8619.89	6889.83	5314.18	5468.83	4074.07	4485.91	6571.99	7175.24	4643.53	9376.56	7621.46	6019.08	6661.23	7671.22	9151.82	5210.09	5105.96	6655.97	4984.53	14471.9	8524.62	5975.25	5993.26	6999.35	5767.04	6967.77	7858.19
ENSG00000033867	SLC4A7	protein_coding	chr3	27414214	27525911	-	3689.85	0.394784	0.465593	0.847917	0.396484	0.649142	2790.88	2656.03	3194.35	5548.4	5080.16	2241.04	416.699	5630.54	1985.74	2860.91	4873.39	4020.46	3197.19	4867.54	5739.87	1270.79	2684.03	6173.79	2251.69	4828.2	2072.28	2156.86	2196.37	3803.83	6061	4951.32	3169.72	6592.69
ENSG00000034053	APBA2	protein_coding	chr15	29129629	29410518	+	975.767	-0.894177	1.00744	-0.887577	0.374768	0.629948	1876.44	1453.49	1652.63	1582.59	57.1138	4000.44	67.5098	1754.18	87.805	113.212	3791.74	158.74	116.895	915.594	511.608	195.424	202.085	2358.11	44.4596	2809.25	425.05	170.605	66.4543	1219.87	622.979	135.952	567.883	363.377
ENSG00000034063	UHRF1	processed_transcript	chr19	4903092	4962165	+	7684.57	4.01759	0.561953	7.14934	8.7196e-13	2.29378e-10	461.543	390.854	730.021	13455.7	18907.6	3355.93	4369.51	13275.2	2611.64	12910.8	2571.05	10694.3	8643.07	6996.64	9041.63	2891.85	14824.8	5579.37	7482.18	14937.1	1175.51	2791.83	11821	18948.4	6029.91	7716.96	7472.09	5081.66
ENSG00000034152	MAP2K3	protein_coding	chr17	21187984	21218552	+	3410.59	-1.12266	0.349849	-3.20897	0.00133212	0.0112322	7507.91	7773.78	4501.13	2486.79	2418.06	1812.24	2280.2	3638.73	3242.03	2963.92	2890.08	2138.67	3255.64	2707.2	2472.93	1515.34	2247.13	5204.74	2613.85	1930.18	8401.36	4609.73	2842.89	2105.98	3884.46	2300.73	2891.51	2859.31
ENSG00000034239	EFCAB1	protein_coding	chr8	49623348	49647870	-	7.98729	0.1877	1.40566	0.133531	0.893773	0.95988	5.40449	6.66228	9.07485	0	5.9339	0	22.1153	0	19.137	8.35167	1.70607	10.5827	0	2.08326	0.967123	0	1.42313	1.7797	12.0411	1.57117	0	21.4669	0	0	4.44192	3.80286	13.5458	71.5529
ENSG00000034510	TMSB10	protein_coding	chr2	85132749	85133795	+	42638.4	-0.194785	0.322034	-0.604856	0.545274	0.771899	41932.3	51317.4	50923	34789.9	49083.7	46092.5	60257.2	30393.7	33786.9	23301.2	41415.7	25475.4	56554.8	34967.6	68943.3	25789.5	18714.2	36692.1	40171.1	58324.1	65336.6	31860.3	61674.1	52798.3	25839.8	28210.6	42941.3	56289.7
ENSG00000034533	ASTE1	protein_coding	chr3	130732719	130746493	-	509.951	-0.186176	0.290328	-0.641261	0.521353	0.754522	622.597	427.497	665.489	495.492	963.516	518.029	399.239	283.837	581.99	528.939	592.006	402.142	200.978	489.567	580.274	548.896	564.984	512.554	664.115	565.62	466.672	335.561	386.336	659.367	618.537	292.82	466.81	444.751
ENSG00000034677	RNF19A	protein_coding	chr8	101269288	101348446	-	3939.7	-0.221988	0.259479	-0.855514	0.392267	0.645794	4615.43	4189.47	4738.08	4637.66	2070.93	4850.25	2907.58	3213.8	4637.9	3233.03	3930.79	3974.28	3829.86	3729.04	2494.21	5370.42	4239.52	3420.59	4431.14	2540.58	6677.19	5027.77	5378.29	2475.12	3250.37	2966.23	3563.6	3918.57
ENSG00000034693	PEX3	protein_coding	chr6	143771944	143811147	+	391.316	0.262043	0.299902	0.873762	0.382248	0.636872	321.026	290.92	385.177	461.9	766.214	297.997	426.01	464.536	336.586	442.639	264.441	302.088	588.578	322.906	353	197.56	448.287	556.157	517.769	439.141	320.364	244.045	348.04	612.205	343.138	310.884	355.318	239.913
ENSG00000034713	GABARAPL2	protein_coding	chr16	75600249	75611779	+	2102.89	-0.381892	0.22517	-1.69602	0.0898826	0.255712	3147.57	2759.3	2054.95	2247.91	2455.15	2027.94	2411.73	1518.2	2402.25	1602.59	1383.62	2112.69	2204.6	1361.41	2104.46	1488.64	1491.44	2497.81	1955.3	2044.87	3457.16	2011.11	2309	2783.49	1793.42	1757.87	1829.73	1666.76
ENSG00000034971	MYOC	protein_coding	chr1	171604557	171621823	-	3.76773	0.435451	1.64152	0.265273	0.790799	0.916625	0	4.44152	4.03327	1.86626	0	2.59881	11.6396	0	10.1313	7.42371	0.853035	4.81032	0	0	0.967123	0	0	0	0	1.57117	2.52255	4.51935	0	0	0	1.90143	8.3359	37.881
ENSG00000035115	SH3YL1	protein_coding	chr2	217730	266398	-	991.453	-0.382876	0.28375	-1.34934	0.177227	0.397888	1100.35	1137.03	1518.52	734.374	786.241	763.184	974.237	693.916	817.262	784.129	889.716	872.591	1172.03	1054.13	567.701	905.571	1786.74	956.59	941.062	784.798	1772.09	991.996	738.881	1021.25	1030.53	1636.18	616.856	712.723
ENSG00000035141	FAM136A	protein_coding	chr2	70523107	70529222	-	1872.5	0.814299	0.2503	3.25329	0.00114078	0.00988948	1110.08	1042.65	1196.87	2903.9	1724.54	1540.23	2141.69	2929.13	1241.65	2256.81	1382.77	1600.87	2409.68	1759.31	1742.76	996.342	2063.54	2884.01	2042.36	2219.27	1354.61	2076.64	1807.78	2728.16	1827.85	2115.34	1727.61	1603.63
ENSG00000035403	VCL	protein_coding	chr10	75757872	75879918	+	5512.29	-2.80823	0.678229	-4.14054	3.46495e-05	0.00061082	31217.4	29268.5	9998.47	2251.64	1964.12	9056.85	1023.12	3505.89	2203	550.282	1513.28	875.477	6705.07	1352.04	5841.42	1428.84	1092.26	1246.68	956.808	3157.26	7281.34	5842.38	13299.9	3868.23	2307.58	1882.42	2660.19	1993.66
ENSG00000035499	DEPDC1B	protein_coding	chr5	59892739	59996017	-	591.569	2.33037	0.654126	3.56257	0.000367243	0.00402385	101.604	65.5125	218.805	937.796	1474.57	359.502	493.52	1410.11	73.1708	278.389	139.898	722.509	1008.99	432.277	820.12	150.573	217.028	759.933	498.318	277.311	216.939	145.749	877.422	2048.84	793.993	919.342	568.925	552.781
ENSG00000035664	DAPK2	protein_coding	chr15	64199235	64364232	-	48.2925	-1.59814	0.550776	-2.90161	0.00371246	0.0250024	155.649	119.921	83.6903	28.9271	9.64258	28.5869	47.7225	15.6771	37.1483	29.6948	27.2971	45.217	33.8381	27.0824	14.5068	50.1908	28.4627	96.1039	26.861	37.708	31.5319	55.362	52.9381	5.44182	57.7449	19.0143	37.5115	148.718
ENSG00000035681	NSMAF	protein_coding	chr8	59496063	59572403	-	3840.58	0.315691	0.249078	1.26744	0.204998	0.43553	3357.27	3580.98	2518.77	5788.21	3607.81	7417	3966.78	4625.56	3165.48	3539.25	2987.33	2935.25	5837.59	4457.14	2902.34	4603.67	4620.2	3359.19	3854.09	3391.36	4044.91	2568.12	3130.11	3948.04	3525.77	3780.99	3377.08	2646.06
ENSG00000035687	ADSS	protein_coding	chr1	244571796	244615436	-	2092.55	0.23337	0.280846	0.830956	0.405999	0.657538	1885.08	1964.26	1578.02	2059.42	2530.81	1178.13	2424.53	2613.12	1548.97	3178.28	1416.89	2224.29	4192.85	1652.03	2230.19	1502.52	2345.32	2382.13	1971.04	2287.62	1239.83	1637.13	2726.88	2525	1940.01	2278.86	1769.29	1309
ENSG00000035720	STAP1	protein_coding	chr4	68424446	68473055	+	168.452	-3.38764	0.690433	-4.90654	NA	NA	478.837	463.029	1683.89	14.9301	85.2998	86.627	52.3783	126.242	82.1765	33.4067	134.78	21.1654	3563.26	48.9567	29.0137	58.734	106.023	104.113	29.6397	168.115	3380.22	421.429	129.529	23.5812	16.6572	17.1129	54.1833	47.7019
ENSG00000035862	TIMP2	protein_coding	chr17	76849059	76921469	-	9089.76	0.0618606	0.682907	0.0905843	0.927823	0.974454	9074.13	13341.2	3827.57	8903	9703.4	16249.5	6018.85	5103.3	17135.5	5307.02	10268	2914.09	157.911	5761.26	7055.16	20693.6	7386.77	3239.95	6951.44	12399.7	1480.74	5737.31	29752.4	15750.4	14718.3	7148.43	3880.36	4554.13
ENSG00000035928	RFC1	protein_coding	chr4	39289076	39367995	-	4433.16	0.57647	0.237955	2.4226	0.0154099	0.0733251	2870.86	2708.22	3666.24	6221.18	6127.49	4917.81	3230	8146.29	3511.07	4814.28	4309.53	3932.91	4363.07	4423.81	4760.18	2722.05	4816.6	3904.67	4678.45	5771.68	5033.75	3256.19	5068.55	5898.93	3855.59	4079.52	3877.23	3162.36
ENSG00000036054	TBC1D23	protein_coding	chr3	99979844	100044095	+	1325.22	-0.21388	0.250492	-0.853838	0.393195	0.646462	1408.41	1634.48	1490.29	1327.85	1657.04	1128.75	1325.75	928.247	1213.51	1190.58	1173.78	940.898	2241.52	1055.17	1356.87	1233.41	1090.83	1110.53	1616.29	1715.71	2579.31	1025.89	1229.97	1210.8	1191.54	945.962	1079.5	1003.14
ENSG00000036257	CUL3	protein_coding	chr2	225334867	225450110	-	4523.82	-0.0679266	0.276217	-0.245918	0.805746	0.924162	4374.39	4600.31	5177.71	5119.16	5508.14	3692.04	2208.04	5356.6	4178.62	5224.44	4705.34	2746.69	4344.61	4327.98	3725.36	4291.85	4064.47	3793.43	5041.53	4699.36	10780.1	4235.76	4670.95	5391.94	3281.47	3741.06	3186.4	4199.17
ENSG00000036448	MYOM2	protein_coding	chr8	1993155	2113475	+	815.714	1.23784	1.00113	1.23645	0.216293	0.45111	163.215	85.4993	857.069	1832.67	378.286	699.946	387.599	114.69	209.381	1618.37	313.064	641.696	51.2699	1168.71	523.213	170.862	246.202	6434.51	780.822	71.4881	194.236	232.746	52.9381	2930.42	268.736	95.0715	191.726	2125.54
ENSG00000036473	OTC	protein_coding	chrX	38211798	38280703	+	1.5728	2.13748	1.61197	1.32601	0.184838	NA	0	0	1.00832	1.86626	1.48347	0	4.65585	0	1.12571	1.85593	1.70607	2.88619	0	0	0	0	0	0	1.85248	0	0	2.25967	2.25269	3.62788	3.33144	1.90143	5.20994	7.01499
ENSG00000036530	CYP46A1	protein_coding	chr14	100150641	100193638	+	121.424	1.52437	1.18077	1.291	0.196705	0.425063	41.0741	46.636	48.3992	12.1307	20.0269	79.6968	102.429	6.60087	47.2796	25.055	364.246	136.613	0	412.486	270.794	40.5798	2.84627	21.3564	84.288	0	6.30638	558.139	47.3064	5.44182	346.47	229.122	126.08	318.481
ENSG00000036549	ZZZ3	protein_coding	chr1	78028101	78149104	-	2960.38	0.514739	0.175195	2.93809	0.00330238	0.0227864	1963.99	1904.3	2554.07	2777	3744.29	2101.57	3206.72	3332.61	2610.51	3434.39	2461.86	3053.59	4735.29	3514.46	2693.44	2739.14	3278.19	3068.21	3567.88	2988.36	3402.92	2957.91	2397.99	3129.95	2930.56	3280.92	2324.67	2735.85
ENSG00000036565	SLC18A1	protein_coding	chr8	20002366	20040717	-	13.16	-2.09795	1.25042	-1.67779	0.0933876	0.262254	12.9708	94.3824	17.1414	3.73252	2.22521	1.73254	15.1315	19.8026	15.7599	15.7754	1.70607	4.81032	0	4.16652	1.93425	0	0	0	8.33618	0	0	6.77902	2.25269	3.62788	33.3144	2.85215	27.0917	72.9559
ENSG00000036672	USP2	protein_coding	chr11	119225925	119252436	-	46.8467	0.724848	0.740576	0.978762	0.327697	0.582398	49.7213	19.9869	19.158	13.0638	36.3451	75.3655	46.5585	72.6095	18.0113	82.5888	44.3578	26.9378	4.10159	36.4571	57.0602	21.3578	9.96194	34.7042	12.9674	228.605	5.0451	20.3371	32.664	15.4185	66.6288	84.6137	76.0651	101.016
ENSG00000036828	CASR	protein_coding	chr3	121902530	122005342	+	11.3197	-0.432031	1.34925	-0.3202	0.748817	0.895515	12.9708	7.77266	23.1913	0	2.22521	5.19762	26.7711	4.95065	18.0113	12.0635	1.70607	28.8619	0	0	0	0	0	6.22896	3.70497	4.7135	0	0	5.63172	13.6045	21.0991	6.65501	30.2176	81.3739
ENSG00000037042	TUBG2	protein_coding	chr17	40811323	40819024	+	377.663	0.880961	0.555203	1.58674	0.112573	0.29662	270.224	238.732	138.139	508.556	354.55	538.82	126.872	312.716	334.334	362.834	534	475.259	84.0826	557.273	347.197	419.681	439.748	208.225	678.935	819.364	30.2706	46.3233	428.01	411.764	419.761	677.86	453.264	357.765
ENSG00000037241	RPL26L1	protein_coding	chr5	172385732	172396774	+	434.555	0.802698	0.362496	2.21436	0.0268037	0.109479	265.901	286.478	230.904	534.684	615.642	374.229	555.21	590.778	228.518	450.99	279.796	481.994	1006.94	467.692	542.556	121.739	225.567	500.986	278.799	417.931	390.995	395.443	442.653	781.808	389.778	502.928	405.333	401.258
ENSG00000037280	FLT4	protein_coding	chr5	180028506	180076624	-	1118.59	2.65926	0.993714	2.67608	0.0074488	0.0423032	350.211	173.219	60.499	253.812	2519.68	850.677	2930.86	693.916	3896.07	3157.86	493.907	203.957	2893.67	62.4979	313.348	963.237	2945.18	2095.6	3098.28	1841.41	40.3608	50.8426	270.322	235.812	230.98	36.1272	513.7	144.509
ENSG00000037474	NSUN2	protein_coding	chr5	6599352	6633404	-	2546.24	0.102891	0.317213	0.324361	0.745665	0.893906	2251.51	2479.48	2435.08	3513.24	3132.36	3979.64	2375.65	3685.76	2478.8	3940.13	2107	1557.58	3112.08	2549.91	1376.22	1809.01	2842	2333.19	2299.86	2968.72	3932.66	2151.21	2455.43	3314.07	2011.08	1025.82	1917.26	1259.89
ENSG00000037637	FBXO42	protein_coding	chr1	16573334	16678949	-	3134.95	-0.110556	0.172083	-0.642454	0.520578	0.753937	3227.56	3825.26	3014.87	2408.41	2742.94	2798.92	2726	3315.29	3496.44	2788.53	2848.28	2813.07	3827.81	3373.84	3840.44	2936.7	2933.79	4015.01	3134.4	2253.84	4888.7	3104.79	3117.72	2870.56	2953.88	2833.13	3172.85	2515.58
ENSG00000037749	MFAP3	protein_coding	chr5	153418466	153600038	+	1583.08	0.156044	0.23854	0.654161	0.513008	0.748435	1405.17	1377.98	1526.59	1097.36	2030.13	1363.51	1873.98	1739.33	1476.93	1932.02	2435.42	995.735	1189.46	1198.92	1701.17	1742.8	1367.63	1786.82	1709.84	2076.3	2209.75	1184.07	1793.14	1941.82	1272.61	950.715	1236.84	1710.26
ENSG00000037757	MRI1	protein_coding	chr19	13875346	13885096	+	738.377	0.468566	0.304124	1.54071	0.123387	0.314971	575.037	584.06	491.05	413.377	987.252	408.013	1201.21	658.436	511.07	668.134	513.527	989.963	815.191	811.431	734.046	884.213	1163.41	702.092	1154.1	596.258	370.815	570.567	635.258	1003.11	732.917	1134.2	783.574	582.244
ENSG00000037897	METTL1	protein_coding	chr12	58162254	58166576	-	365.411	1.03781	0.487961	2.12682	0.0334346	0.128294	155.649	232.07	177.464	430.173	539.985	239.957	574.997	589.127	275.798	608.744	93.8339	363.66	861.334	279.157	165.378	249.886	571.388	345.262	202.847	791.868	153.876	245.174	415.621	760.041	159.909	253.841	293.84	200.629
ENSG00000037965	HOXC8	protein_coding	chr12	54402832	54407570	+	5.36813	0.690187	1.50477	0.458667	0.646473	0.837599	0	2.22076	8.06653	0	5.9339	5.19762	8.14774	0	10.1313	9.27964	0	3.84825	0	2.08326	0	0	0	0	1.85248	3.14233	0	4.51935	46.1801	1.81394	4.44192	1.90143	2.08397	29.463
ENSG00000038002	AGA	protein_coding	chr4	178351924	178363657	-	1114.15	0.861357	0.304285	2.83076	0.00464381	0.0296146	613.95	781.708	537.433	1007.78	1292.85	2112.83	1573.68	1135.35	730.583	723.812	1207.04	779.271	2371.74	912.469	626.696	1228.07	779.877	1133.67	1240.24	1340.21	973.705	868.844	1431.58	1514.64	1357.01	978.286	924.243	1018.58
ENSG00000038210	PI4K2B	protein_coding	chr4	25162263	25280714	+	1490.31	0.288676	0.300333	0.961187	0.336458	0.591306	1009.56	940.492	1782.7	1843.87	2680.64	1256.09	1587.64	2907.68	1292.31	1072.73	1211.31	1190.07	2015.93	1111.42	1460.36	787.035	1622.37	1510.97	1352.31	1874.4	1902	811.223	1219.83	1952.71	1315.92	1310.09	1354.58	1352.49
ENSG00000038219	BOD1L1	protein_coding	chr4	13570362	13629347	-	6457.72	-0.496981	0.26089	-1.90495	0.0567868	0.185988	8555.3	9306.1	8325.67	5263.79	5634.23	6853.93	3323.11	7279.93	7559.11	6685.05	11029.7	3562.52	5496.13	6614.36	5931.36	6789.65	7781.69	4077.3	7290.45	6455.93	8415.23	8032.01	6599.25	4618.29	5408.04	5377.25	4646.22	3904.54
ENSG00000038274	MAT2B	protein_coding	chr5	162930120	162946342	+	4124.7	-0.459281	0.352283	-1.30373	0.192327	0.419201	5129.94	5028.91	6197.11	4102.98	6023.65	3427.83	4914.25	4187.42	2481.05	3639.47	2326.23	2674.54	6968.6	2709.28	4819.17	2415.57	3868.79	6539.51	3656.8	5292.48	7224.59	1645.04	3132.36	5676.72	3310.34	3052.75	3074.9	1971.21
ENSG00000038295	TLL1	protein_coding	chr4	166794410	167025047	+	8.93035	-0.283753	1.31288	-0.216131	0.828886	0.934378	11.8899	6.66228	13.1081	0	10.3843	0	24.4432	0	14.6342	11.1356	0	20.2033	0	2.08326	3.86849	3.20367	0	3.5594	7.40993	0	0	15.8177	4.50537	1.81394	7.77336	5.70429	22.9237	58.9259
ENSG00000038358	EDC4	protein_coding	chr16	67906926	67918406	+	4120.1	0.297315	0.194734	1.52677	0.126817	0.320482	3464.28	3537.67	3261.9	5119.16	3977.19	4478.62	2809.81	5320.3	2423.64	5022.14	3142.58	4067.6	4939.34	4594.63	5015.5	3398.03	4006.12	4646.8	4337.59	4784.99	4114.28	3693.44	4369.09	4968.38	4194.28	3731.56	5090.11	2853.7
ENSG00000038382	TRIO	protein_coding	chr5	14143811	14532235	+	2994.25	-0.769777	1.04791	-0.734581	0.462595	0.707214	3964.73	6038.25	4236.95	290.204	579.297	299.729	1651.66	771.476	8935.85	10583.4	899.099	249.174	795.708	547.898	289.17	8757.77	6222.65	231.361	2573.1	76.2016	12518.2	4520.48	6303.02	703.809	342.028	462.048	470.978	524.721
ENSG00000038427	VCAN	protein_coding	chr5	82767284	82878122	+	17627	-5.2677	0.923069	-5.70672	1.15171e-08	7.11424e-07	170249	196861	38672	3537.5	1300.27	3330.81	359.664	9501.12	15562.9	244.054	12678.7	575.314	2979.8	2872.82	2144.11	1089.25	4531.26	1028.67	1090.19	692.885	70.6314	1258.64	6799.74	1334.15	6898.3	314.687	6296.73	1282.34
ENSG00000038532	CLEC16A	protein_coding	chr16	11038345	11276046	+	4942.59	0.359278	0.233055	1.5416	0.12317	0.314572	3573.45	3969.61	4295.43	4363.32	3573.69	3169.68	5789.55	4049.63	5233.4	4195.32	6239.95	5013.31	5110.58	5189.41	7163.48	7668.52	5176.65	4905.75	7936.97	4647.51	3582.02	5997.17	3706.8	3207.05	5443.57	5011.22	5618.39	4561.15
ENSG00000038945	MSR1	protein_coding	chr8	15965387	16424999	-	556.819	-1.65325	1.14685	-1.44156	0.149427	0.356874	851.747	2648.26	772.37	68.1185	224.746	1825.23	41.9026	332.519	1436.4	2202.06	411.163	19.2413	18.4572	164.578	58.9945	568.118	748.568	14.2376	888.266	14.1405	12.6128	29.3757	1678.25	32.6509	228.759	31.3736	131.29	137.494
ENSG00000039068	CDH1	protein_coding	chr16	68771128	68869451	+	239.764	-0.458904	0.562799	-0.815396	0.414846	0.665704	272.386	319.79	357.952	358.322	89.0084	168.923	363.156	226.905	156.473	414.8	90.4217	210.692	137.403	762.474	236.945	97.178	84.6764	305.219	186.175	13.3549	240.904	2491.29	233.153	144.208	229.869	137.854	197.978	448.96
ENSG00000039123	SKIV2L2	protein_coding	chr5	54603588	54721409	+	3530.49	0.278313	0.293159	0.949359	0.342438	0.59719	2735.75	2961.39	3203.42	3885.56	3924.53	2784.19	3219.52	5639.62	3280.3	3735.05	2638.44	2988.17	6800.44	3101.98	2845.28	2572.55	3305.94	3237.28	3273.34	4271.22	7344.41	2944.35	3668.5	4479.52	2846.16	2901.58	2267.36	1997.87
ENSG00000039139	DNAH5	protein_coding	chr5	13690440	13944652	-	32.3342	0.600766	1.36913	0.438795	0.66081	0.846328	11.8899	21.0972	33.2744	0	18.5434	6.93016	119.888	0	49.531	136.411	6.82428	29.824	0	0	1.93425	0	4.98097	1.7797	7.40993	1.57117	12.6128	96.0361	5.63172	19.0464	44.4192	11.4086	51.0574	213.256
ENSG00000039319	ZFYVE16	protein_coding	chr5	79703832	79775169	+	1517.73	-0.351777	0.341725	-1.02942	0.303284	0.556776	1872.11	2419.52	1352.15	978.854	1826.9	621.116	1996.2	1523.15	2215.39	1542.28	1178.89	963.025	2268.18	1133.29	1273.7	2074.91	1978.87	1017.1	2700.92	1802.91	982.534	815.742	2183.98	994.946	1104.93	1463.15	1128.47	1083.11
ENSG00000039523	FAM65A	protein_coding	chr16	67552321	67580691	+	2672.95	-0.817264	0.579796	-1.40957	0.158667	0.371162	4181.99	5126.63	3753.96	1126.29	1449.35	3200.87	913.71	1100.69	3471.67	1206.35	3604.93	2633.17	2864.96	2270.76	2412.97	2008.7	2359.56	633.574	754.887	1099.03	13319.1	3318.33	1364	1255.25	2409.74	2484.22	2862.34	1655.54
ENSG00000039537	C6	protein_coding	chr5	41142336	41261540	-	6.52017	0.219185	1.60448	0.136608	0.89134	0.95913	1.0809	7.77266	8.06653	0	2.96695	0	15.1315	0	31.5197	0.927964	0.853035	2.88619	0	0	0	3.20367	0	8.89851	2.77873	0	0	2.25967	0	0.90697	8.88384	5.70429	19.7978	58.9259
ENSG00000039560	RAI14	protein_coding	chr5	34656342	34832732	+	95.7837	1.23659	1.04989	1.17783	0.238865	0.479542	19.4561	38.8633	71.5905	27.9939	21.5104	374.229	94.281	8.25108	215.01	103.004	2.55911	43.2928	8.20318	52.0816	45.4548	12.8147	65.4641	26.6955	85.2142	0	293.877	18.0774	74.3387	716.506	59.9659	55.1415	30.2176	117.852
ENSG00000039600	SOX30	protein_coding	chr5	157052687	157098488	-	20.0116	-1.86814	0.749722	-2.49177	0.0127107	0.0636161	46.4786	64.4021	59.4907	12.1307	17.06	5.19762	19.7874	5.77576	9.00564	7.42371	32.4153	14.4309	13.3302	33.3322	1.93425	0	8.5388	61.3997	1.85248	4.7135	7.56765	40.6741	9.01075	9.97667	17.7677	7.60572	8.3359	40.687
ENSG00000039650	PNKP	protein_coding	chr19	50364461	50371166	-	1562.78	-0.351437	0.185656	-1.89294	0.0583654	0.18947	1841.85	2097.51	1870.43	1037.64	1429.33	2053.06	1496.86	1473.64	1393.62	1107.99	1166.1	1879.87	1352.5	1906.18	1612.19	1392.53	1235.28	1550.12	1735.78	1536.6	1748.13	1920.72	1725.56	1500.13	1872.27	1471.71	1327.49	1022.79
ENSG00000039987	BEST2	protein_coding	chr19	12862516	12869272	+	12.5435	-1.12686	0.758538	-1.48556	0.137395	0.337911	28.1033	23.318	21.1746	5.59878	6.67563	6.93016	9.3117	1.65022	13.5085	38.0465	11.9425	22.1274	4.10159	6.24979	2.90137	5.33945	7.11567	5.33911	9.26242	3.14233	0	33.8951	1.12634	10.8836	14.4362	3.80286	18.7558	36.478
ENSG00000040199	PHLPP2	protein_coding	chr16	71671738	71758604	-	778.222	-0.781787	0.488435	-1.6006	0.109466	0.291099	993.344	1172.56	1560.87	928.465	736.545	976.286	521.455	1540.48	167.73	953.947	319.035	743.675	200.978	720.809	1094.78	118.536	410.574	1127.44	254.716	590.759	795.865	786.366	1003.57	877.947	855.069	664.55	1024.27	649.588
ENSG00000040275	SPDL1	protein_coding	chr5	169010638	169031782	+	737.334	1.31676	0.468388	2.81125	0.00493492	0.0310942	234.555	234.29	479.959	1143.09	1469.38	626.313	626.212	899.368	265.666	729.379	236.291	581.086	899.273	647.895	733.079	236.004	463.23	883.622	853.069	1077.04	344.328	505.037	1018.21	2269.24	708.486	1151.32	793.994	535.945
ENSG00000040341	STAU2	protein_coding	chr8	74332604	74659943	-	3859.24	1.22935	0.438685	2.80235	0.00507311	0.0317518	1797.53	2012.01	1451.98	7978.27	6444.95	3118.57	4325.28	5673.45	2499.07	5986.29	3128.08	2730.33	7879.15	3905.07	3177.97	1932.88	4398.19	4983.17	3133.48	5525.8	421.266	4078.71	4474.96	5357.47	3355.87	2202.81	3458.36	2627.82
ENSG00000040487	PQLC2	protein_coding	chr1	19638820	19655794	+	236.442	-1.08622	0.441289	-2.46146	0.0138373	0.0677328	462.624	567.405	313.586	98.9119	224.746	307.526	224.645	76.7351	320.826	95.5803	300.268	124.106	295.314	183.327	122.825	300.077	142.313	130.808	169.502	272.598	422.527	361.548	305.239	80.7203	122.153	91.2687	191.726	311.466
ENSG00000040531	CTNS	protein_coding	chr17	3539762	3564836	+	773.512	-0.222301	0.308936	-0.719571	0.471789	0.715362	1021.45	1062.63	575.749	554.28	632.702	672.226	789.167	660.087	458.162	933.532	474.288	662.861	988.483	672.894	749.52	1624.26	676.7	1113.2	1066.1	504.345	1097.31	658.695	616.11	925.109	634.084	710.184	743.979	380.213
ENSG00000040608	RTN4R	protein_coding	chr22	20228938	20270769	-	300.428	2.16752	0.59406	3.64865	0.000263624	0.0030976	73.501	33.3114	111.923	121.307	159.473	273.741	363.156	280.537	81.0508	748.867	360.834	287.657	629.594	659.352	617.991	266.973	505.212	258.947	90.7717	152.403	112.254	41.8039	744.513	357.346	398.662	178.734	235.489	266.57
ENSG00000040633	PHF23	protein_coding	chr17	7138347	7143041	-	1204.85	-0.0880936	0.291181	-0.302539	0.762241	0.902578	1385.71	1205.87	1225.1	1032.04	1697.84	868.869	834.561	1270.67	989.495	1079.22	1324.76	774.461	922.858	1500.99	1500.01	861.787	1059.52	1887.37	1037.39	1381.84	1913.36	1231.52	1024.97	2087.84	1257.06	596.098	1081.58	702.902
ENSG00000040731	CDH10	protein_coding	chr5	24487209	24645087	-	5.96291	-0.904403	1.28851	-0.701899	0.482742	0.724038	7.56628	16.6557	6.0499	0	5.19216	1.73254	5.81981	0.825108	12.3828	8.35167	1.70607	2.88619	0	2.08326	1.93425	0	0	0	9.26242	0	5.0451	4.51935	0	0	7.77336	3.80286	11.4619	51.9109
ENSG00000040933	INPP4A	protein_coding	chr2	99061317	99210853	+	5161.55	-0.599153	0.393755	-1.52164	0.128099	0.322547	7144.73	7147.52	7938.48	6078.41	8301.52	3154.09	1527.12	5971.31	4857.42	2847.92	7639.78	3293.14	2523.5	7339.33	7959.42	4989.18	4237.38	4378.07	4051.38	5548.58	1628.31	7146.22	2953.27	3777.53	8140.93	6454.41	3779.29	3715.14
ENSG00000041353	RAB27B	protein_coding	chr18	52385091	52562747	+	1177.52	-2.43673	0.938781	-2.59563	0.00944179	0.0508231	7190.13	4514.81	1280.56	217.419	2600.53	333.514	644.835	174.098	1031.15	197.656	211.553	209.73	2322.53	384.362	218.57	132.418	2642.76	46.2722	2832.45	2255.41	47.9285	183.033	1059.89	1462.94	104.385	228.172	238.615	204.838
ENSG00000041357	PSMA4	protein_coding	chr15	78832747	78841604	+	5289.43	0.468193	0.269031	1.74029	0.0818074	0.240057	3372.4	4462.62	3986.88	7080.6	7205.23	3983.98	5713.89	6405.32	3634.9	4763.24	4180.73	4690.06	11258.9	4624.84	5371.4	3047.76	4631.59	5072.15	4632.14	7513.32	7633.24	3777.04	5479.66	5910.72	5058.24	5222.28	5371.44	4019.59
ENSG00000041515	MYO16	protein_coding	chr13	109248500	109860355	+	28.4052	0.39936	1.02636	0.389103	0.6972	0.867324	15.1326	28.8699	22.183	5.59878	13.3513	909.584	2656.16	3.30043	30.394	38.9745	5.11821	30.786	171.241	16.6661	5.80274	0	2.84627	27.5854	12.0411	0	2.52255	40.6741	54.0645	13.6045	38.8668	3.80286	45.8474	123.464
ENSG00000041802	LSG1	protein_coding	chr3	194361517	194393206	-	2037.42	0.381294	0.258022	1.47775	0.139474	0.341384	1645.13	1364.66	1802.87	2466.26	2240.05	2085.11	1892.6	1650.22	1167.36	2345.89	2673.41	2043.42	4233.87	1878.06	2235.02	2012.97	1543.39	2419.5	1667.24	2861.88	1765.79	2402.03	1623.06	2464.24	1522.47	1986.99	1777.63	1276.73
ENSG00000041880	PARP3	protein_coding	chr3	51976361	51982883	+	670.546	0.578426	0.341523	1.69367	0.0903284	0.256621	532.882	390.854	472.9	1140.29	568.912	1205.85	1106.93	684.015	826.268	802.689	567.268	423.308	358.889	899.969	348.164	810.529	649.66	328.355	905.864	1077.04	717.666	708.407	385.209	697.46	686.277	533.351	431.383	514.9
ENSG00000041982	TNC	protein_coding	chr9	117782806	117880536	-	28.2479	0.154897	1.27797	0.121206	0.903528	0.964126	17.2944	33.3114	26.2162	0	13.3513	6.93016	26.7711	0	54.0338	34.3347	0	26.9378	2.05079	0	7.73698	287.262	4.2694	1.7797	10.1887	18.0684	5.0451	13.558	429.137	2.72091	22.2096	9.50715	20.8397	131.882
ENSG00000041988	THAP3	protein_coding	chr1	6684926	6695646	+	522.195	0.407735	0.279171	1.46052	0.144147	0.348196	413.984	370.867	427.526	518.821	471.745	536.221	406.223	456.285	351.22	688.549	440.166	619.569	354.787	553.106	492.265	349.2	326.609	727.898	463.121	423.43	1026.68	683.551	364.935	668.437	531.92	450.639	636.654	867.053
ENSG00000042062	FAM65C	protein_coding	chr20	49202645	49308065	-	233.347	-1.41027	0.484107	-2.91313	0.00357821	0.0242846	502.617	582.95	494.075	237.948	112.002	185.382	59.3621	109.739	319.7	265.398	539.971	60.61	190.724	234.367	110.252	240.275	220.586	82.7561	151.904	131.192	172.795	338.951	357.051	92.5109	144.362	69.4022	249.035	277.794
ENSG00000042088	TDP1	protein_coding	chr14	90421283	90511106	+	2145.18	0.453409	0.343208	1.32109	0.18647	0.410841	1822.39	1159.24	1858.33	1924.12	2219.28	1055.98	2507.18	3771.57	999.626	1487.53	1772.61	2756.31	2407.63	2039.51	2699.24	1127.69	1536.98	4297.98	1825.62	2966.36	1570.29	1743.34	2369.83	3502.72	2636.28	2584.99	2075.64	1346.88
ENSG00000042286	AIFM2	protein_coding	chr10	71857979	71892690	-	189.575	0.386507	0.316299	1.22197	0.22172	0.457953	132.95	124.363	188.555	121.307	289.277	185.382	131.528	126.242	120.45	196.728	193.639	190.488	193.8	247.908	256.288	167.659	147.294	183.309	205.626	113.124	354.418	280.199	119.392	92.5109	243.195	212.96	263.623	225.883
ENSG00000042304	C2orf83	protein_coding	chr2	228474806	228498036	-	3.11357	0.14674	1.5984	0.091804	0.926854	NA	5.40449	0	3.02495	0	1.48347	3.46508	16.2955	0	7.87994	2.78389	0	9.62063	0	0	0	0	0	1.7797	5.55745	0	0	1.12984	0	0	6.66288	2.85215	5.20994	14.03
ENSG00000042317	SPATA7	protein_coding	chr14	88851268	88936694	+	238.054	1.04608	0.378803	2.76155	0.00575279	0.0348334	148.083	134.356	83.6903	77.4499	244.031	314.456	386.436	162.546	162.102	286.741	156.105	162.589	481.937	265.616	260.156	150.573	230.548	394.204	409.399	159.473	454.059	206.76	195.984	161.441	256.521	270.954	250.077	199.226
ENSG00000042429	MED17	protein_coding	chr11	93517393	93547861	+	2211.24	0.770854	0.218943	3.5208	0.000430244	0.00455864	1222.49	1270.28	1574.99	2397.21	2500.4	2383.98	2760.92	1713.75	1474.67	2519.42	1683.04	3152.68	2849.58	1882.23	1728.25	3071.25	1788.17	2069.79	2094.23	2425.88	3043.46	3460.69	2546.66	1882.87	1757.89	2028.83	2450.75	2180.26
ENSG00000042445	RETSAT	protein_coding	chr2	85569211	85581743	-	1330.36	0.466964	0.217807	2.14394	0.0320377	0.124333	968.484	1094.84	912.526	1635.78	1174.17	1493.45	2067.2	1365.55	1320.45	1314.92	1352.91	1171.79	1979.02	1295.79	1182.79	1512.13	1035.33	1232.44	2284.11	1410.91	1222.18	1266.55	1338.1	1083.83	1333.69	1364.28	1039.9	796.903
ENSG00000042493	CAPG	protein_coding	chr2	85621871	85645555	-	5481.91	1.0945	0.625907	1.74867	0.0803487	0.236893	2247.19	4242.76	1676.83	3328.48	4629.92	2487.93	10007.7	4095.01	2465.29	236.631	3519.62	10643.3	15358.4	6260.2	9368.52	1298.55	1443.77	11180.1	2185.93	5398.53	3068.68	5999.43	9640.37	5710.28	6112.08	3774.34	8625.57	8488.14
ENSG00000042753	AP2S1	protein_coding	chr19	47341393	47354249	-	1853.74	-0.112582	0.274826	-0.409648	0.682064	0.858374	1898.06	2580.52	1482.23	1867.19	1937.42	1308.07	2082.33	1967.06	1508.44	1099.64	1033.88	2279.13	2339.96	1702.03	2076.41	985.663	1384	2536.08	1289.33	1808.41	1524.88	1553.53	3223.59	2595.75	1943.34	1933.75	1938.1	2025.93
ENSG00000042781	USH2A	protein_coding	chr1	215796236	216596738	-	29.2363	0.700978	1.03998	0.674028	0.500294	0.738565	15.1326	6.66228	34.2828	3.73252	29.6695	20.7905	30.263	3.30043	104.691	41.7584	32.4153	20.2033	0	9.37468	0	12.8147	39.1362	5.33911	25.9348	0	25.2255	44.0636	16.8952	26.3021	15.5467	7.60572	51.0574	196.42
ENSG00000042813	ZPBP	protein_coding	chr7	49890017	50160925	-	7.41985	0.060982	1.08136	0.056394	0.955028	0.984849	2.16179	9.99343	9.07485	0	5.9339	15.5929	12.8036	0	6.75423	4.63982	4.26518	6.73444	4.10159	16.6661	0	0	0	1.7797	9.26242	0	5.0451	16.9475	4.50537	3.62788	8.88384	8.55644	8.3359	42.09
ENSG00000042832	TG	protein_coding	chr8	133879203	134147147	+	137.098	-0.213918	0.531769	-0.402276	0.687481	0.861435	157.811	203.2	107.89	113.842	31.8947	280.671	94.281	83.3359	104.691	89.0845	388.984	95.2442	83.0572	152.078	93.8109	142.029	47.675	54.2809	212.109	57.3476	58.0187	267.771	69.8333	94.3249	151.025	115.987	226.111	262.361
ENSG00000042980	ADAM28	protein_coding	chr8	24151553	24216531	+	356.689	-3.45984	0.746893	-4.63231	3.61611e-06	9.50435e-05	1981.28	1596.73	2105.36	52.2553	186.176	145.533	50.0504	240.107	407.505	145.69	561.297	89.4719	96.3874	98.9549	19.3425	281.923	580.639	39.1534	34.2709	61.2755	298.922	284.719	183.594	14.5115	53.303	35.1765	186.516	157.136
ENSG00000043039	BARX2	protein_coding	chr11	129245835	129322171	+	59.6671	2.46663	1.35129	1.82539	0.0679423	0.210918	8.64718	6.66228	20.1663	5.59878	3.70869	497.239	12.8036	0	18.0113	10.2076	3.41214	122.182	8.20318	81.2472	13.5397	4.27156	1.42313	419.12	7.40993	1.57117	3.78383	4.51935	9.01075	5.44182	6.66288	157.819	50.0154	188.002
ENSG00000043093	DCUN1D1	protein_coding	chr3	182655862	182703741	-	3837.65	0.631359	0.256836	2.45822	0.0139628	0.0682032	2641.71	2637.15	2447.18	4538.75	4974.83	5948.68	2088.15	3907.71	3305.07	3015.88	6142.71	2963.15	5089.05	2978.02	3243.73	2806.42	3118.8	5517.08	3175.16	4968.03	4927.8	5037.94	4625.89	4009.71	3143.77	2897.78	3810.55	3493.47
ENSG00000043143	JADE2	protein_coding	chr5	133860003	133918918	+	7306.67	-0.347884	0.352066	-0.98812	0.323094	0.577591	8731.49	7838.18	10535.9	9708.29	7662.14	4910.02	3676.96	9357.55	3994	11486.3	4997.93	5097.97	9934.05	8169.51	8446.85	4699.78	6809.69	5087.28	8471.41	7445.76	15696.6	3109.31	7915.94	9223.88	5284.77	6220.53	6220.66	3854.04
ENSG00000043355	ZIC2	protein_coding	chr13	100634026	100639018	+	16.8941	0.26119	1.10336	0.236723	0.812872	0.927767	11.8899	8.88305	22.183	121.307	9.64258	318.787	20.9513	19.8026	18.0113	20.4152	4.26518	8.65857	0	39.582	3.86849	0	0	1.7797	7.40993	0	2.52255	11.2984	7.8844	5.44182	33.3144	16.1622	14.5878	51.9109
ENSG00000043462	LCP2	protein_coding	chr5	169673241	169725231	-	14017.4	-0.140916	0.402355	-0.350229	0.726167	0.884664	15717.3	18220.2	11925.4	9909.85	8951.28	10254	16424.7	11616.7	10685.2	5260.63	19026.9	10481.7	26982.3	16675.5	16817.3	13116.9	8826.99	39951.6	14747.6	10286.4	13633.1	9423.97	11175.6	10305	16280.7	6369.79	20998.1	8422.2
ENSG00000043514	TRIT1	protein_coding	chr1	40306723	40349183	-	629.541	0.552405	0.248204	2.22561	0.0260404	0.107121	435.602	526.32	371.06	579.474	736.545	524.093	760.067	646.06	541.464	581.833	595.419	586.858	796.734	486.442	513.542	718.69	585.619	605.099	449.227	549.123	1276.41	1103.85	613.857	582.275	470.843	724.445	500.154	766.037
ENSG00000043591	ADRB1	protein_coding	chr10	115803806	115806667	+	58.0579	-2.17538	1.00463	-2.16535	0.030361	0.119683	96.1998	272.043	203.68	134.371	5.9339	12.1278	20.9513	256.609	15.7599	22.2711	6.82428	14.4309	41.0159	12.4996	1.93425	2.13578	16.366	3.5594	14.8199	285.952	37.8383	27.1161	20.2742	3.62788	24.4306	15.2114	23.9657	33.672
ENSG00000044012	GUCA2B	protein_coding	chr1	42619092	42621495	+	2.0331	-0.95608	1.95619	-0.488747	0.625021	NA	5.40449	2.22076	3.02495	0	2.96695	0	5.81981	0	7.87994	2.78389	0	0	0	0	0	0	0	0	0	0	0	0	2.25269	0	3.33144	0	15.6298	5.61199
ENSG00000044090	CUL7	protein_coding	chr6	43005355	43021683	-	1344.44	0.447797	0.243219	1.84113	0.0656026	0.205826	940.38	982.687	1121.25	1322.25	1061.43	1951.71	867.152	1137.82	1475.8	1845.72	1003.17	1446.94	1709.34	1434.33	1680.86	1489.71	1473.65	1247.57	1827.48	1349.63	586.493	1440.54	1727.81	1701.48	1242.63	1452.69	1130.56	993.323
ENSG00000044115	CTNNA1	protein_coding	chr5	137946656	138270723	+	2490.65	-1.6258	0.8291	-1.96092	0.0498885	0.169697	6811.81	8868.61	3166.11	934.997	1180.1	3970.98	584.309	1582.56	906.193	667.206	1442.48	896.643	452.2	1656.19	2085.12	1540.97	723.663	416.45	1069.81	178.327	4993.39	483.57	17870.6	667.53	1661.28	1767.38	2396.57	763.231
ENSG00000044446	PHKA2	protein_coding	chrX	18910418	19002716	-	2206.67	0.188352	0.196504	0.958514	0.337804	0.592748	2013.71	2226.31	1647.59	2093.01	2748.88	1705.69	1787.85	1935.7	2126.46	2142.67	2678.53	2478.27	2089.76	3103.02	2337.54	1766.29	2129.01	2456.88	2033.1	1990.67	1330.65	2206.57	1648.97	2388.96	2788.41	3042.29	2751.89	2138.17
ENSG00000044459	CNTLN	protein_coding	chr9	17134980	17503921	+	979.634	0.422455	0.567086	0.744957	0.456298	0.701304	827.967	1049.31	377.11	1015.25	1892.91	1261.29	841.545	844.086	733.96	1095.93	556.179	1315.14	10.254	998.924	830.758	619.376	1287.22	872.054	1396.77	871.212	363.247	433.857	2141.18	1439.36	1229.3	1299.63	791.91	1034.01
ENSG00000044524	EPHA3	protein_coding	chr3	89156674	89531284	+	70.3792	3.40456	1.98086	1.71873	0.0856637	0.2474	4.32359	6.66228	11.0915	2951.49	122.387	0	20.9513	1195.58	16.8856	13.9195	12.7955	5.77238	0	2.08326	21.2767	0	0	0	0	0	2.52255	11.2984	6.75806	3114.53	419.761	0.950715	14.5878	58.9259
ENSG00000044574	HSPA5	protein_coding	chr9	127997132	128003609	-	17063.8	0.519445	0.536188	0.968773	0.332658	0.587106	11455.3	12346.3	13107.1	14303	6322.57	22058.7	53100	33446.6	10569.2	32137.2	5831.35	38511.4	29093.6	10633	9523.26	24556.1	9564.17	11380.3	9589.38	12319.5	12749	8125.78	31975.8	9319.11	6682.87	16265.8	7987.87	14831.1
ENSG00000046604	DSG2	protein_coding	chr18	29078006	29128971	+	2513.67	5.15972	0.939286	5.49324	3.94627e-08	2.0555e-06	71.3392	63.2917	100.832	2099.54	5663.9	3859.23	3242.8	1137.82	1971.11	1886.55	819.767	4991.18	37.9397	3535.3	5746.64	152.708	1188.32	5507.29	5171.21	10.2126	185.408	48.583	2962.28	6558.3	2974.98	5054	3629.24	1713.06
ENSG00000046647	GEMIN8	protein_coding	chrX	14026398	14048012	-	860.928	1.05996	0.21854	4.85019	1.23343e-06	3.84848e-05	392.366	360.874	558.607	950.86	963.516	800.434	1189.57	918.346	848.782	836.095	834.268	855.274	886.969	879.137	890.72	621.512	1100.79	938.793	1054.99	850.002	792.081	655.305	751.271	1533.69	1123.81	1221.67	652.284	643.976
ENSG00000046651	OFD1	protein_coding	chrX	13752832	13787480	+	1968.67	0.137209	0.326863	0.419774	0.67465	0.854195	1899.14	1515.67	2007.56	1423.96	1469.38	1662.37	1506.17	1216.21	2030.77	1849.43	2464.42	1647.05	1920.57	2457.21	1639.27	2494.59	1850.07	1727.2	2494.37	1433.69	6113.4	1972.69	1421.45	1290.62	1979.99	2211.36	1986.03	1438.07
ENSG00000046653	GPM6B	protein_coding	chrX	13789150	13956757	-	212.588	0.417204	0.431206	0.967528	0.33328	0.58766	198.885	103.265	188.555	126.906	272.959	223.498	357.336	37.1299	146.342	224.567	244.821	221.274	51.2699	167.703	179.885	143.097	251.895	250.938	188.027	151.618	277.481	223.708	291.723	382.741	238.753	451.59	165.676	190.808
ENSG00000046774	MAGEC2	protein_coding	chrX	141290131	141293076	-	1.96449	-1.53074	1.91939	-0.797513	0.425153	NA	4.32359	6.66228	3.02495	0	2.96695	0	5.81981	1.65022	15.7599	3.71185	1.70607	0.962063	0	0	0	0	0	0	0	0	0	0	0	0	0	0	0	8.41799
ENSG00000046889	PREX2	protein_coding	chr8	68864353	69149265	+	1249.16	6.7406	1.71765	3.92431	8.69786e-05	0.0012853	5.40449	16.6557	17.1414	209.021	11.1261	1902.33	51.2143	3197.29	33.7712	18.5593	87.8626	30.786	2.05079	54.1648	3968.1	4.27156	4.2694	9994.81	1.85248	16.4973	5.0451	27.1161	14.6425	1060.25	11983.2	105.529	1575.48	578.035
ENSG00000047056	WDR37	protein_coding	chr10	1095478	1178237	+	1640.42	-0.738395	0.298607	-2.4728	0.0134061	0.0661241	2715.21	2789.28	2156.79	1225.2	1295.81	1555.82	1122.06	1245.09	1481.43	1609.09	2327.93	903.377	1447.86	1355.16	1765	1661.64	1482.19	1654.23	1904.35	1264.79	3897.34	1892.48	1520.56	1257.06	1300.37	833.777	1176.4	1091.53
ENSG00000047188	YTHDC2	protein_coding	chr5	112849380	112930982	+	2280.3	0.00266745	0.237722	0.0112209	0.991047	0.996953	2081.81	2508.35	2239.47	2233.91	2890.55	1579.21	3213.7	2641.17	2744.47	1695.39	2333.05	1227.59	2467.11	2505.12	1823.03	2834.18	2512.54	1855.34	2836.15	2606.57	3413.01	2423.5	1632.07	1870.17	2246.5	2196.15	1704.69	1533.48
ENSG00000047230	CTPS2	protein_coding	chrX	16606126	16731059	-	914.93	1.25745	0.554077	2.26946	0.0232404	0.0987717	383.718	469.691	371.06	814.623	1323.26	1023.06	1751.76	1040.46	768.857	851.871	568.121	1165.06	1942.1	973.925	706.967	712.283	906.536	1704.06	1274.51	15.7117	348.112	349.119	1320.07	1524.62	802.877	1061	977.384	467.198
ENSG00000047249	ATP6V1H	protein_coding	chr8	54628117	54756118	-	1520.57	0.537153	0.201132	2.67065	0.00757036	0.0428907	1063.6	1162.57	1025.46	2007.16	1639.98	1334.06	1721.5	1349.88	1575.99	1120.98	1500.49	1573.94	2338.93	1380.16	1428.44	1166.14	1153.45	1659.57	1543.12	1296.21	2547.78	1578.38	1516.06	2092.38	1576.88	1408.01	1314.99	1499.81
ENSG00000047315	POLR2B	protein_coding	chr4	57843888	57897334	+	7046.68	0.536374	0.244499	2.19377	0.0282521	0.113615	4813.23	5223.23	5041.58	12029.9	8730.99	6225.02	5796.53	12238	5243.53	6187.66	6843.9	5882.05	10751.3	6928.93	7652.84	5881.94	5476.93	7342.16	7319.16	8102.51	9103.89	5476.32	7553.26	8320.54	6630.67	5964.79	6297.77	4248.28
ENSG00000047346	FAM214A	protein_coding	chr15	52873514	53002014	-	2673	-0.738393	0.319174	-2.31345	0.020698	0.090745	3541.02	2728.21	6214.25	2265.64	1783.14	2335.46	1750.6	1777.28	2854.79	2340.32	3593.84	1847.16	2969.55	2563.45	2393.63	2899.32	3033.41	2675.78	2936.19	1855.55	6042.77	3079.93	1587.02	1172.71	2454.16	1785.44	2251.73	2111.51
ENSG00000047365	ARAP2	protein_coding	chr4	35949843	36246131	-	9313.46	0.0485885	0.562454	0.0863866	0.931159	0.975636	7983.51	10318.8	8808.65	8882.47	7307.59	5421.12	10855.1	8375.68	13649.2	9072.7	11439.2	4357.18	3697.58	10921.5	5612.21	16895.1	8306.83	6705.03	9180.91	3121.91	51172.5	5030.03	5275.79	2831.56	6950.49	4883.82	5793.45	7926.94
ENSG00000047410	TPR	protein_coding	chr1	186280784	186344825	-	8424.46	0.0204428	0.237254	0.0861641	0.931336	0.975636	7867.85	8166.85	8921.58	11117.3	10579.4	9891.07	4651.19	13040.8	8081.44	8998.46	8336.71	7038.45	11678.3	8358.05	8692.5	6193.76	9535	6828.72	9382.83	10267.6	6799.54	7367.66	8784.35	9004.4	8060.97	7443.15	6524.92	4272.13
ENSG00000047457	CP	protein_coding	chr3	148880197	148939842	-	36.5236	-0.405794	0.652185	-0.622207	0.533806	0.76385	39.9932	35.5322	64.5323	16.7964	68.9815	21.6568	25.6072	57.7576	55.1595	31.5508	57.1534	19.2413	0	28.124	18.3753	18.1541	44.1171	8.00866	22.2298	33.7801	15.1353	37.2846	57.4435	6.34879	38.8668	25.6693	57.3093	117.852
ENSG00000047578	KIAA0556	protein_coding	chr16	27561454	27791690	+	1228.23	-0.152521	0.243877	-0.625403	0.531707	0.762338	1394.36	1447.94	1204.94	840.751	762.506	1572.28	853.184	862.238	1373.36	1245.33	1715.45	944.746	966.95	1368.7	1122.83	1662.71	1226.03	803.535	1752.45	1366.13	1685.06	1371.62	1414.69	986.783	1241.52	1272.06	1092	840.396
ENSG00000047579	DTNBP1	protein_coding	chr6	15523032	15663289	-	758.841	-0.0895746	0.344244	-0.260207	0.794704	0.918948	806.349	777.266	821.778	808.091	591.164	818.625	487.7	610.58	512.196	491.821	759.201	593.593	722.905	973.925	970.024	533.945	596.293	725.229	512.212	955.27	2531.38	740.043	640.889	545.089	648.52	631.275	793.994	648.185
ENSG00000047597	XK	protein_coding	chrX	37545012	37591383	+	198.614	-2.42821	0.592295	-4.09967	4.13745e-05	0.000711985	1346.8	423.055	412.401	221.152	83.8163	150.731	100.101	174.098	92.3078	31.5508	34.1214	99.0925	166.114	85.4137	69.6328	59.8018	75.4261	252.718	42.6071	50.2774	68.1089	152.528	1205.19	519.694	254.3	73.2051	225.069	158.539
ENSG00000047617	ANO2	protein_coding	chr12	5641035	6055398	-	24.0728	-2.22789	1.08577	-2.0519	0.0401798	0.146316	107.009	93.272	41.341	1.86626	6.67563	2.59881	40.7387	1.65022	32.6454	32.4787	3.41214	19.2413	26.6603	2.08326	1.93425	0	1.42313	0	1.85248	4.7135	51.7123	22.5967	5.63172	2.72091	41.0878	4.75358	22.9237	101.016
ENSG00000047621	C12orf4	protein_coding	chr12	4596894	4647674	-	942.862	0.199814	0.358098	0.557987	0.576853	0.794058	767.437	753.948	976.05	693.316	1533.17	697.347	1219.83	969.502	354.597	1111.7	590.3	581.086	2190.25	858.304	1070.6	495.501	806.205	953.03	1381.95	1160.31	1295.33	664.344	810.967	1413.97	770.673	735.854	939.872	604.692
ENSG00000047634	SCML1	protein_coding	chrX	17755588	17773105	+	242.054	-1.87993	0.852375	-2.20552	0.0274177	0.111201	717.716	506.334	852.027	371.386	437.625	30.3195	36.0828	256.609	50.6567	37.1185	158.665	64.4582	271.73	195.827	76.4027	92.9064	114.562	80.0866	3.70497	9.427	599.106	937.764	83.3494	321.067	145.473	80.8108	98.9888	147.315
ENSG00000047644	WWC3	protein_coding	chrX	9983602	10112518	+	2508.52	-0.982552	0.533705	-1.841	0.0656214	0.205844	4684.61	4599.2	4178.46	2877.78	1711.19	3037.14	1154.65	4019.1	3361.36	1483.81	1073.97	964.949	2836.25	2060.35	1922.64	2329.07	2850.54	1363.25	2322.09	1900.33	7575.22	292.628	5076.43	1030.32	808.429	1729.35	1554.64	1440.88
ENSG00000047648	ARHGAP6	protein_coding	chrX	11136239	11683821	-	281.511	-3.41186	0.91876	-3.71355	0.000204372	0.00253043	1924	2054.2	442.651	22.3951	17.06	853.276	50.0504	52.8069	110.319	25.055	34.9744	673.444	71.7778	16.6661	89.9424	59.8018	51.9444	136.147	11.1149	18.0684	3139.32	31.6354	65.3279	70.7436	102.164	166.375	367.821	242.719
ENSG00000047662	FAM184B	protein_coding	chr4	17630929	17783135	-	69.0136	0.0365144	0.465094	0.0785097	0.937423	0.977363	84.31	49.9671	67.5572	76.5167	36.3451	61.5052	40.7387	29.7039	113.696	58.4617	107.482	76.003	39.9905	71.8725	47.389	92.9064	46.9634	24.9158	33.3447	21.2108	110.992	93.7764	72.086	29.93	87.7279	79.8601	103.157	173.972
ENSG00000047849	MAP4	protein_coding	chr3	47892182	48130769	-	11756.1	0.60638	0.231178	2.623	0.00871605	0.047888	7115.55	8650.98	8283.32	10961.5	9179.74	11779.5	10830.7	18419.7	14705.1	12813.3	11106.5	10685.6	13060.5	8925.74	11862.7	10014.7	11337.4	8301.42	14774.5	11808.9	16746	14404.3	19803.4	11847.7	12058.7	13877.6	8649.54	7165.11
ENSG00000047932	GOPC	protein_coding	chr6	117639374	117923691	-	1419.14	0.191279	0.299864	0.637885	0.523549	0.756372	1196.55	1071.52	1511.47	1709.5	2041.26	1409.42	1336.23	1471.17	948.969	1877.27	922.984	956.291	2446.6	1479.12	1220.51	1140.51	1750.45	1362.36	1971.04	2381.89	904.335	1133.23	1106.07	1787.64	1412.53	1242.58	1356.67	587.856
ENSG00000047936	ROS1	protein_coding	chr6	117609463	117747018	-	10.9941	0.697831	1.59154	0.438463	0.66105	0.846387	3.24269	7.77266	10.0832	0	5.9339	3.46508	19.7874	0	23.6398	25.983	4.26518	19.2413	0	0	0	0	0	0	2.77873	0	0	12.4282	4.50537	1.81394	15.5467	6.65501	31.2596	109.434
ENSG00000048028	USP28	protein_coding	chr11	113668596	113746292	-	918.976	-1.33838	0.421942	-3.17194	0.00151424	0.0124446	1632.15	1641.14	2717.41	794.094	1378.15	902.653	746.1	1174.13	215.01	969.722	355.716	470.449	1225.35	635.395	556.096	726.165	652.507	610.438	1280.99	942.7	1350.83	451.935	496.717	1684.24	625.2	478.21	646.032	371.795
ENSG00000048052	HDAC9	protein_coding	chr7	18126572	19042039	+	1120.38	-1.64516	1.0467	-1.57177	0.116004	0.302864	2297.99	3406.65	2856.56	438.571	234.389	1092.37	138.512	1954.68	157.599	175.385	946.016	147.196	2993.13	81.2472	324.953	88.6349	174.334	4483.07	40.7546	956.055	6403.5	585.255	143.046	292.044	216.544	32.3243	388.661	321.287
ENSG00000048140	TSPAN17	protein_coding	chr5	176074388	176086058	+	841.577	-0.807059	0.490758	-1.64451	0.10007	0.27432	1359.77	1244.74	1484.24	641.061	577.813	1397.29	499.34	725.27	965.855	615.24	951.134	248.212	814.166	1258.29	249.518	391.916	856.015	247.379	929.021	1304.85	2401.47	260.992	1160.13	666.623	696.271	402.153	565.799	649.588
ENSG00000048162	NOP16	protein_coding	chr5	175810949	175815976	-	436.891	0.395527	0.423456	0.934044	0.350281	0.605119	301.57	387.523	333.753	844.483	477.679	414.077	403.895	911.745	180.113	691.333	258.47	244.364	681.889	601.021	301.742	168.727	469.634	362.169	244.528	541.267	804.694	402.222	292.849	727.39	364.237	302.327	307.386	211.853
ENSG00000048342	CC2D2A	protein_coding	chr4	15471489	15603180	+	165.076	-1.09012	0.400465	-2.72214	0.00648615	0.038239	346.968	409.73	183.514	118.508	139.447	97.0222	83.8053	103.139	290.432	292.309	144.163	98.1304	100.489	174.994	192.457	210.374	131.64	40.0433	218.593	120.194	87.028	102.815	177.962	84.3482	178.787	109.332	133.374	252.54
ENSG00000048392	RRM2B	protein_coding	chr8	103216730	103251346	-	1238.31	-0.147104	0.414811	-0.35463	0.722867	0.883109	1278.7	1239.18	1548.77	977.921	944.973	902.653	1216.34	1120.5	2427.02	1298.22	1009.14	534.907	1967.74	763.516	779.501	2586.43	1154.16	738.576	1419	1710.22	2454.44	1212.31	1762.73	1205.36	676.282	522.893	626.234	594.871
ENSG00000048405	ZNF800	protein_coding	chr7	126986844	127071978	-	4025.21	-0.485921	0.272113	-1.78573	0.0741422	0.224561	5018.61	5089.99	6106.37	3446.05	3018.13	3011.15	3548.92	4209.7	3899.44	4676.01	4184.14	3518.26	4897.3	3905.07	3167.33	3387.35	3781.27	3511.35	3429.87	3249.17	9728.22	3923.92	5025.74	2189.42	3524.66	2538.41	3171.81	3548.18
ENSG00000048462	TNFRSF17	protein_coding	chr16	12058964	12061925	+	63.7568	-3.94318	0.715169	-5.51363	3.515e-08	1.85893e-06	116.737	79.9474	960.926	42.924	40.0538	12.1278	34.9189	19.8026	6.75423	43.6143	48.623	7.6965	8.20318	9.37468	29.0137	27.7651	19.2123	8.00866	11.1149	10.2126	12.6128	132.191	9.01075	10.8836	8.88384	24.7186	30.2176	19.642
ENSG00000048471	SNX29	protein_coding	chr16	12070594	12668146	+	2842.55	-1.46875	0.323297	-4.54305	5.54467e-06	0.000135791	6038.97	6369.14	7436.33	2121.01	2395.07	2668.11	1456.12	3346.64	2717.45	1197.07	4417.02	1225.67	3056.71	2597.83	2119.93	3960.8	2929.52	1569.7	2430.46	2172.14	3691.75	3120.61	2217.77	1444.8	1925.57	1571.53	1684.89	1708.85
ENSG00000048540	LMO3	protein_coding	chr12	16701307	16763528	-	16.174	-0.0163831	1.13743	-0.0144036	0.988508	0.995982	10.809	17.7661	20.1663	11.1976	3.70869	8.6627	38.4108	0	39.3997	25.983	3.41214	13.4689	0	15.6245	5.80274	2.13578	1.42313	3.5594	0	0	5.0451	27.1161	4.50537	7.25576	13.3258	22.8172	25.0077	126.27
ENSG00000048544	MRPS10	protein_coding	chr6	42174539	42185603	-	1133.58	0.285853	0.278347	1.02696	0.304437	0.557717	803.107	980.466	1060.75	990.052	1551.71	923.444	1633.04	1359.78	751.971	901.981	773.703	1118.88	2262.03	796.848	1036.76	831.886	983.385	1324.1	1169.84	1617.52	1627.05	879.013	1067.77	1498.31	1013.87	1146.56	759.609	876.874
ENSG00000048545	GUCA1A	protein_coding	chr6	42123144	42147794	+	4.95067	0.553427	1.4095	0.39264	0.694585	0.865785	0	2.22076	8.06653	0.933131	5.19216	1.73254	6.98377	0	4.50282	2.78389	0	8.65857	0	4.16652	0	1.06789	0	1.7797	2.77873	2.35675	0	6.77902	0	0.90697	7.77336	0.950715	11.4619	57.5229
ENSG00000048649	RSF1	protein_coding	chr11	77371041	77532063	-	4706.38	-0.0688093	0.261614	-0.263018	0.792537	0.917588	4977.53	4665.82	5087.97	3621.48	3624.87	4154.63	2593.31	6165.21	5419.14	3745.26	5920.92	3930.99	3870.88	4407.14	4441.03	6684.99	5032.2	3638.6	4260.71	4286.14	10348.8	5742.96	4428.78	3348.53	4558.52	4473.12	4211.71	4137.44
ENSG00000048707	VPS13D	protein_coding	chr1	12290124	12572099	+	7633.64	-0.36131	0.230194	-1.56959	0.116511	0.303537	9301.12	10020.1	9227.1	6704.54	5583.8	11183.5	3956.31	10085.3	7843.91	5526.95	11698.5	7181.8	6554.34	8514.29	9547.44	7949.37	7117.09	5735.98	7276.56	6469.28	6020.07	8312.21	5956.1	5348.4	7935.49	8589.71	7302.25	6800.33
ENSG00000048740	CELF2	protein_coding	chr10	11047259	11378674	+	22068.3	-0.0823868	0.297856	-0.2766	0.782087	0.912246	21819	27037.8	20800.6	17416.9	14150.1	31799	15847.3	22497.4	15624.8	12097.9	37005.5	19281.7	24789	18152.5	25089.1	25303.7	15625.3	18843.5	43650.1	16279.7	31375.5	23696.1	22655.3	16460.6	24492.7	22334.2	20523	13265.4
ENSG00000048828	FAM120A	protein_coding	chr9	96214004	96328397	+	11088.8	-0.26359	0.246637	-1.06874	0.285189	0.535342	13344.8	15274.4	10477.4	14817.2	13497.4	7585.06	10571.1	12658.8	9723.84	10600.1	8520.97	10254.6	12222.7	10340.3	9776.64	6501.32	12054.7	8544.35	13359.2	20954.7	7980.09	9367.47	13409.1	11329	9911.03	10873.3	9639.42	6898.54
ENSG00000048991	R3HDM1	protein_coding	chr2	136289025	136482840	+	7175.41	0.848697	0.238409	3.55983	0.000371091	0.00406164	4090.11	4176.14	4285.35	11721.1	6894.45	6325.5	5045.78	12216.6	5033.03	8420.34	6219.48	8978.93	7757.13	7922.65	9798.89	6563.25	6261.08	6530.62	7230.24	8119.79	4473.74	6226.53	6529.41	8496.49	8410.77	10453.1	7089.68	5641.46
ENSG00000049089	COL9A2	protein_coding	chr1	40766159	40783488	-	144.177	-1.72925	0.727757	-2.37614	0.0174948	0.0803998	313.46	599.606	235.946	44.7903	19.2852	392.42	75.6576	95.7126	106.942	43.6143	142.457	124.106	16.4064	59.373	224.372	48.0551	35.5783	552.597	62.0582	18.0684	141.263	71.1797	57.4435	37.1858	121.042	53.2401	145.878	199.226
ENSG00000049130	KITLG	protein_coding	chr12	88886570	88974628	-	43.5435	-1.28495	0.687447	-1.86916	0.0616	0.196995	83.2291	113.259	78.6487	33.5927	15.5765	15.5929	60.526	11.5515	40.5254	77.021	17.9137	34.6343	28.7111	140.62	46.4219	8.54312	22.7701	24.026	25.9348	3.14233	65.5863	57.6217	27.0322	3.62788	23.3201	19.0143	22.9237	117.852
ENSG00000049167	ERCC8	protein_coding	chr5	60169658	60240900	-	528.152	0.384502	0.265596	1.44769	0.147703	0.354085	471.271	377.529	396.268	521.62	592.648	388.089	538.915	727.746	568.481	561.418	382.16	429.08	947.467	469.776	521.279	432.496	705.163	334.584	789.158	521.628	491.897	720.836	546.277	448.043	596.328	603.704	238.615	465.795
ENSG00000049192	ADAMTS6	protein_coding	chr5	64444563	64777747	-	919.405	1.25442	0.758773	1.65322	0.0982857	0.271223	372.91	359.763	500.125	866.878	515.507	25.1218	2323.27	1140.3	700.189	370.258	1323.91	1217.97	125.098	1280.16	573.504	705.875	347.956	1664.91	3202.94	1126.53	2334.62	62.141	119.392	258.486	938.355	887.968	991.972	1407.21
ENSG00000049239	H6PD	protein_coding	chr1	9294834	9331396	+	10270	0.382722	0.398194	0.961144	0.33648	0.591306	9059	7580.57	7596.66	4866.28	7281.63	8063.24	10512.9	8622.38	12587.6	6406.66	11916.9	11818	4888.07	7448.7	13815.3	17780.4	23098.9	11528	10401.7	10002.8	4263.11	7992.46	26037.7	12490.8	6889.42	8019.28	9689.44	6902.75
ENSG00000049245	VAMP3	protein_coding	chr1	7831329	7841492	+	2726.29	-1.09084	0.277846	-3.92608	8.6343e-05	0.00127667	4960.24	7542.82	3036.04	1893.32	1697.84	3247.65	3057.73	2142.81	2027.39	2046.16	1910.8	2898.7	4445.1	1595.78	2643.15	1540.97	1782.47	2447.09	2340.61	2615.99	3080.04	2988.42	3304.69	2347.24	1901.14	1572.48	2446.59	2822.83
ENSG00000049246	PER3	protein_coding	chr1	7844380	7905237	+	322.173	-0.872372	1.03051	-0.84654	0.397252	0.64978	485.323	780.598	358.961	499.225	34.8616	596.86	43.0666	119.641	25.8912	71.4532	46.9169	146.234	2163.59	32.2906	50.2904	268.04	37.713	1432.66	313.996	563.264	44.1446	73.4394	25.9059	115.185	38.8668	26.62	348.024	277.794
ENSG00000049247	UTS2	protein_coding	chr1	7903143	7913572	-	17.2902	-4.298	1.29206	-3.32647	0.000879545	0.00807884	19.4561	9.99343	310.562	7.46505	1.48347	24.2556	1.16396	3.30043	2.25141	3.71185	0	2.88619	6.15238	0	1.93425	0	25.6164	10.6782	0	0	5.0451	3.38951	0	1.81394	0	0	17.7138	25.254
ENSG00000049249	TNFRSF9	protein_coding	chr1	7979907	8000926	-	44.6613	-1.16309	0.773739	-1.5032	0.132786	0.330288	112.413	96.6031	55.4574	29.8602	6.67563	87.4933	16.2955	69.3091	43.9025	8.35167	25.5911	10.5827	32.8127	59.373	15.474	21.3578	20.6354	84.5358	12.9674	11.7838	224.507	5.64918	59.6962	15.4185	22.2096	3.80286	45.8474	51.9109
ENSG00000049283	EPN3	protein_coding	chr17	48609904	48621111	+	34.9378	-0.643735	0.679621	-0.947196	0.343539	0.598008	37.8314	67.7332	48.3992	19.5957	13.3513	41.581	68.6738	9.9013	40.5254	68.6693	14.5016	25.9757	21.5333	76.0391	9.67123	7.47523	15.6545	7.11881	27.7873	1.57117	15.1353	38.4144	73.2123	21.7673	38.8668	26.62	35.4276	105.225
ENSG00000049319	SRD5A2	processed_transcript	chr2	31747550	31806136	-	7.5431	0.168472	1.56239	0.107829	0.914131	0.969004	5.40449	7.77266	7.05822	0	1.48347	10.3952	13.9675	0	5.62853	21.3432	1.70607	16.3551	4.10159	2.08326	0	2.13578	0	0	0.926242	0	0	14.6879	0	0	15.5467	0	6.25192	74.3589
ENSG00000049323	LTBP1	protein_coding	chr2	33172039	33624576	+	1237.05	-1.64905	0.815265	-2.02272	0.0431023	0.153381	5524.47	3065.76	881.269	1049.77	1003.57	2133.62	225.809	2150.23	354.597	488.109	445.284	1475.8	64.6	954.134	3456.5	170.862	158.679	1191.51	275.094	556.979	56.7574	61.0112	1252.49	1066.6	1811.19	1917.59	1268.1	1576.97
ENSG00000049449	RCN1	protein_coding	chr11	31833939	32127301	+	2126.04	1.98519	0.495662	4.00513	6.19825e-05	0.000979938	510.183	745.065	496.092	3544.96	1845.44	5511.21	1458.44	2314.43	1646.91	3787.95	3314.04	1318.03	911.578	2234.3	3101.56	675.974	1472.23	1167.48	4762.74	1194.87	1608.13	676.772	2174.97	5513.47	2213.19	2044.99	1300.4	1983.84
ENSG00000049540	ELN	protein_coding	chr7	73442119	73484237	+	45.4106	0.928345	1.38322	0.671146	0.502127	0.739814	15.1326	18.8765	41.341	0	11.8678	1736.87	58.1981	13.2017	20.2627	15.7754	4.26518	23.0895	547.562	0	0	19.222	2.84627	1.7797	2.77873	0	1.26128	54.2321	150.93	63.4879	19.9886	11.4086	43.7635	109.434
ENSG00000049541	RFC2	protein_coding	chr7	73645829	73668774	-	1438.39	1.36903	0.390127	3.50918	0.000449493	0.00472617	593.413	657.345	537.433	2047.29	2636.13	1179.86	1971.75	2516.58	739.588	1166.45	422.252	1843.31	2162.56	810.389	1565.77	716.554	1366.21	2147.21	754.887	2033.09	1560.2	1016.85	1828.06	2645.63	1093.82	1554.42	1376.46	1331.45
ENSG00000049618	ARID1B	protein_coding	chr6	157099063	157531913	+	11281.9	-0.0808905	0.234187	-0.34541	0.729786	0.886346	10419.8	11250.4	13907.7	7950.27	9460.86	12586.9	7373.7	11447.6	13227	12276	11640.5	10334.5	13511.7	10213.2	11640.3	9971.96	11369.4	9515.18	10934.3	10953.4	12996.2	11769.5	13638.9	22037.6	8357.47	10923.7	10038.5	6146.54
ENSG00000049656	CLPTM1L	protein_coding	chr5	1317859	1345214	-	5070.17	0.469934	0.352754	1.33219	0.182799	0.405887	3402.66	3467.72	4448.69	6442.33	3607.07	11420.9	3647.86	7527.46	2344.84	4431.03	5538.76	4141.68	4397.93	5656.06	6932.34	3037.08	3431.89	5474.36	3110.32	4043.4	9464.61	5293.28	5663.25	8294.24	6055.45	3334.16	4115.85	3239.52
ENSG00000049759	NEDD4L	protein_coding	chr18	55711599	56068772	+	565.757	0.750465	0.729176	1.0292	0.303388	0.5568	305.894	446.373	302.495	209.021	709.842	1053.38	513.307	182.349	251.032	848.159	329.272	731.168	25.6349	449.985	1512.58	60.8697	76.1376	1446.9	545.556	754.946	166.488	53.1023	1104.94	591.344	759.568	980.187	644.99	785.679
ENSG00000049768	FOXP3	protein_coding	chrX	49106897	49121288	-	133.216	-3.5251	0.536659	-6.5686	5.07894e-11	7.20856e-09	737.172	427.497	999.242	37.3252	24.4773	55.4413	19.7874	204.627	30.394	62.1736	145.016	27.8998	53.3207	60.4146	105.416	60.8697	85.388	17.797	52.7958	21.9963	58.0187	86.9974	45.0537	28.1161	96.6117	53.2401	33.3436	99.6129
ENSG00000049769	PPP1R3F	protein_coding	chrX	49126306	49157929	+	214.227	-0.560704	0.304136	-1.84359	0.0652423	0.205054	324.269	262.05	315.603	97.9787	160.957	266.811	178.086	132.017	200.375	206.008	273.824	138.537	368.118	266.658	229.208	234.936	199.239	81.8663	306.586	152.403	239.642	141.23	188.099	225.835	208.77	227.221	226.111	145.912
ENSG00000049860	HEXB	protein_coding	chr5	73935848	74018472	+	1770.71	-1.3716	0.536523	-2.55645	0.0105746	0.0554152	4474.91	5252.1	2020.67	1799.08	1339.58	4888.36	1609.76	2283.07	1372.23	823.104	1224.11	390.598	2342.01	1009.34	722.441	969.644	1275.84	1479.82	2272.07	712.524	3101.48	456.454	1415.81	3250.58	886.163	731.1	770.028	707.111
ENSG00000049883	PTCD2	protein_coding	chr5	71616194	71656052	+	265.316	0.440045	0.330389	1.3319	0.182893	0.405947	174.024	167.667	262.162	340.593	371.61	208.771	321.254	399.352	159.85	232.919	173.166	219.35	472.708	249.991	316.249	170.862	244.067	190.428	333.447	373.152	174.056	162.696	208.374	341.021	266.515	522.893	190.684	180.987
ENSG00000050030	KIAA2022	protein_coding	chrX	73952684	74145282	-	90.1369	0.947668	1.02146	0.927754	0.353535	0.608261	45.3977	84.3889	18.1497	14.9301	63.0477	302.328	128.036	34.6546	32.6454	23.1991	114.307	17.3171	0	66.6644	41.5863	107.857	211.335	0.889851	402.915	446.212	78.1991	13.558	20.2742	25.3952	25.541	11.4086	72.9391	120.658
ENSG00000050130	JKAMP	protein_coding	chr14	59951161	59972128	+	980.392	-0.402137	0.303966	-1.32297	0.185847	0.409898	1296	1447.94	1013.36	769.833	1010.99	721.603	1129.04	905.144	619.138	764.642	907.629	653.241	1968.76	890.595	915.865	595.883	846.764	1084.73	1147.61	959.198	1344.52	718.576	1694.02	1314.2	821.755	519.091	699.173	691.678
ENSG00000050165	DKK3	protein_coding	chr11	11984653	12031316	-	34.5447	-1.24672	0.657537	-1.89605	0.0579531	0.188613	79.9864	74.3955	59.4907	31.7264	22.2521	31.1857	19.7874	19.8026	69.7937	72.3812	47.77	18.2792	2.05079	11.4579	9.67123	29.9009	15.6545	5.33911	39.8284	10.2126	44.1446	64.4007	2003.76	8.16273	18.8782	5.70429	43.7635	78.5679
ENSG00000050327	ARHGEF5	protein_coding	chr7	144052381	144077725	+	102.027	-1.30682	0.932078	-1.40205	0.160901	0.374888	232.393	185.434	235.946	14.9301	31.8947	15.5929	24.4432	41.2554	22.5141	39.9024	110.895	39.4446	534.232	61.4562	25.1452	34.1725	35.5783	468.951	21.3036	6.28467	370.815	31.6354	22.5269	23.5812	32.2039	23.7679	107.325	63.1349
ENSG00000050344	NFE2L3	protein_coding	chr7	26191860	26226745	+	951.711	-0.443365	0.501859	-0.883445	0.376996	0.631951	1105.76	1480.14	1152.51	1064.7	444.301	1486.52	275.859	371.299	1123.45	2152.88	2130.88	365.584	230.714	1308.29	476.792	1175.75	1277.26	497.427	788.232	715.667	670.999	1581.77	575.561	694.739	679.614	755.819	1441.07	624.334
ENSG00000050393	MCUR1	protein_coding	chr6	13786789	13814800	-	1896.94	0.242808	0.343846	0.706154	0.480092	0.722138	1938.05	1761.06	1191.83	1915.72	2858.65	1080.24	2057.89	1891.97	2376.36	3273.86	918.719	1809.64	3382.79	1557.24	1737.92	1726.78	2447.79	1643.55	2134.99	2436.1	863.974	1350.15	2021.79	2754.47	1159.34	2597.35	1127.43	1098.55
ENSG00000050405	LIMA1	protein_coding	chr12	50569571	50677329	-	1543	1.61199	0.475415	3.3907	0.000697148	0.00672999	471.271	594.054	566.674	1364.24	1848.41	583	3399.93	1745.1	1351.97	1890.26	685.84	1504.67	1213.05	1206.21	2307.55	2273.54	1431.67	2145.43	2701.85	1496.54	373.338	753.601	5017.86	753.692	1224.86	1712.24	1539.01	1048.04
ENSG00000050426	LETMD1	protein_coding	chr12	51441745	51454207	+	2196.74	0.488049	0.227152	2.14855	0.03167	0.123378	1722.95	1647.8	1477.18	2586.64	2307.54	2036.6	2493.21	2390.34	2398.88	1723.23	3435.17	2839.05	2391.23	2488.46	1909.1	2295.96	2507.56	2256.66	2398.97	1275	3086.34	1852.93	1102.69	1800.33	2384.2	2782.74	1929.76	1988.05
ENSG00000050438	SLC4A8	protein_coding	chr12	51785101	51902980	+	1630.12	2.4658	0.383537	6.42912	1.28343e-10	1.57919e-08	254.011	489.678	226.871	1338.11	1054.75	1684.9	1892.6	1052.01	1976.74	2086.99	2976.24	1394.03	1825.21	2506.16	2039.66	3388.42	2259.94	1277.83	1845.07	963.911	368.292	1297.05	2541.03	1158.2	1430.3	1985.09	2266.32	2063.81
ENSG00000050555	LAMC3	protein_coding	chr9	133884469	133969860	+	29.1511	-0.567254	0.94829	-0.598186	0.549716	0.77495	35.6696	48.8568	38.316	0.933131	11.1261	29.4532	74.4936	9.07619	29.2683	56.6058	11.9425	28.8619	12.3048	6.24979	16.4411	0	7.82723	3.5594	1.85248	10.9982	6.30638	27.1161	3.37903	44.4415	41.0878	30.4229	45.8474	183.793
ENSG00000050628	PTGER3	protein_coding	chr1	71318036	71513491	-	251.582	0.133094	1.29856	0.102493	0.918365	0.970592	473.433	127.694	93.7734	16.7964	96.4258	648.836	23.2792	13.2017	31.5197	17.6313	11.0895	533.945	34.8635	8.33305	131.529	662.092	9.96194	336.364	0	2531.15	17.6579	48.583	28.1586	143.301	85.5069	8.55644	740.853	169.763
ENSG00000050730	TNIP3	protein_coding	chr4	122052563	122148621	-	36.5892	-0.391873	0.821132	-0.477236	0.633194	0.829594	29.1842	22.2076	87.7235	55.0547	40.7955	16.4591	12.8036	58.5827	15.7599	6.49575	56.3003	21.1654	4.10159	83.3305	105.416	6.40734	4.2694	17.797	1.85248	44.7783	17.6579	10.1685	15.7688	15.4185	75.5126	24.7186	26.0497	148.718
ENSG00000050748	MAPK9	protein_coding	chr5	179660143	179719099	-	2225.4	0.133268	0.215697	0.617848	0.536676	0.765871	1970.48	2144.15	2030.75	1944.64	2685.83	1994.15	2608.44	2799.59	2097.19	1609.09	1960.27	2370.52	3843.19	1839.52	2000.01	1169.34	2059.27	2897.35	2276.7	2707.91	2749.58	1871.01	2133.29	1988.08	2135.45	1961.33	2369.48	2094.68
ENSG00000050767	COL23A1	protein_coding	chr5	177664619	178017556	-	272.329	2.93421	1.08188	2.71215	0.00668478	0.0390628	22.6988	47.7464	47.3909	62.5198	28.186	720.737	203.693	17.3273	67.5423	45.4702	156.958	138.537	84.0826	63.5395	147.003	969.644	15.6545	50.7215	114.854	4.7135	599.106	51.9725	2970.17	224.928	405.325	38.0286	203.187	123.464
ENSG00000050820	BCAR1	protein_coding	chr16	75262928	75301951	-	60.3395	-0.285709	0.667942	-0.427745	0.668837	0.850753	51.8831	76.6163	86.7152	78.383	20.7686	36.3833	109.412	24.7533	63.0395	142.906	24.738	92.3581	27.6857	145.828	38.6849	13.8826	24.1933	27.5854	25.9348	1.57117	47.9285	77.9587	29.2849	31.7439	63.2973	62.7472	90.6529	172.569
ENSG00000051009	FAM160A2	protein_coding	chr11	6232565	6255941	-	2023.89	-0.278058	0.271504	-1.02414	0.30577	0.559219	2820.06	2792.61	1586.08	1225.2	2236.34	3524.85	1840.22	1443.11	1005.25	2161.23	1726.54	1306.48	1992.35	1884.31	2111.23	2866.22	1675.74	1809.07	3068.64	2008.74	2178.22	1603.24	2089.37	1874.71	2113.24	1548.72	2558.08	1619.06
ENSG00000051108	HERPUD1	protein_coding	chr16	56965960	56977798	+	5142.37	-0.182505	0.582237	-0.313455	0.753935	0.898418	4824.04	5850.6	6583.3	1971.71	1234.25	4897.89	6108.47	2976.17	4284.43	5592.84	5544.73	17571.1	2144.11	3287.39	3932.32	8905.14	2844.13	1503.85	5070.25	1157.95	9656.33	3364.65	3593.04	1057.53	6310.86	11349.6	6962.56	5407.16
ENSG00000051128	HOMER3	protein_coding	chr19	19040010	19052070	-	146.945	-2.46954	0.734991	-3.35996	0.000779529	0.00734404	648.538	815.019	179.48	68.1185	17.8017	602.058	26.7711	59.4078	93.4335	47.3261	107.482	70.2306	48.1937	37.4987	54.1589	53.3945	55.5022	169.962	18.5248	24.3531	27.7481	282.459	113.761	168.696	77.7336	44.6836	133.374	68.7469
ENSG00000051180	RAD51	protein_coding	chr15	40986972	41024354	+	495.132	2.51955	0.641038	3.93043	8.47939e-05	0.00126034	45.3977	96.6031	142.173	907.003	1053.27	362.101	463.257	1175.78	124.953	253.334	81.8914	570.503	682.915	341.655	582.208	116.4	289.608	702.092	247.307	1282.07	145.047	166.086	441.527	1791.27	415.319	615.113	429.299	339.526
ENSG00000051341	POLQ	protein_coding	chr3	121150278	121264853	-	743.557	2.27309	0.532141	4.27159	1.94082e-05	0.000381354	135.112	133.246	235.946	1018.05	1677.07	458.257	637.851	799.53	220.638	563.274	220.083	1071.74	596.781	793.723	765.961	181.541	411.997	980.616	607.615	1398.34	277.481	265.512	1030.6	1908.26	966.117	1616.22	1003.43	844.605
ENSG00000051382	PIK3CB	protein_coding	chr3	138372860	138553780	-	1468.03	-1.23292	0.315886	-3.90307	9.49813e-05	0.00138149	3200.54	4076.21	1766.57	586.939	1240.93	957.228	1650.5	1107.3	1394.75	1706.53	1042.41	1407.5	1052.06	1273.91	859.772	1756.68	1784.61	719.889	1162.43	1776.99	1005.24	963.75	2600.73	1737.75	1204.87	964.976	1043.03	1060.67
ENSG00000051523	CYBA	protein_coding	chr16	88709691	88717560	-	5939.19	-1.82187	0.41541	-4.38571	1.15608e-05	0.000250731	17279.2	19691.5	12563.6	2818.99	3486.16	3745.75	8269.95	4268.29	4319.33	2161.23	4510	3259.47	6159.56	3379.05	4498.09	3805.96	4277.94	5400.51	3389.12	3280.6	16314.6	8053.47	4491.86	2198.49	3873.35	2576.44	4348.21	3876.48
ENSG00000051596	THOC3	protein_coding	chr5	175344876	175461683	-	597.454	0.861818	0.473535	1.81997	0.0687637	0.212898	397.77	343.108	295.437	806.225	1061.43	292.799	1549.23	790.454	469.419	1163.67	240.556	375.205	1092.05	551.023	1133.47	172.998	609.813	606.878	462.195	739.234	446.492	349.119	678.059	747.343	354.243	435.428	284.462	280.6
ENSG00000051620	HEBP2	protein_coding	chr6	138724668	138743334	+	2240.21	-0.52847	0.427558	-1.23602	0.216452	0.451268	3385.37	2687.12	3182.25	1335.31	689.815	4280.24	1903.08	1818.54	1320.45	927.036	1596.03	2130.97	2826	1405.16	2112.2	1048.67	1027.5	1142.57	2963.97	1783.27	3978.06	1124.19	3424.08	3262.37	2783.97	3587.05	2108.98	2891.58
ENSG00000051825	MPHOSPH9	protein_coding	chr12	123636867	123728561	-	4788.66	1.16099	0.194137	5.98025	2.22794e-09	1.8325e-07	2121.8	1946.5	2760.77	5045.44	7358.03	4448.3	4037.79	4920.95	3225.14	4314.1	4752.26	6479.49	5660.19	4832.13	4919.75	4241.66	5221.48	5144.23	5178.62	6055.28	3695.54	4937.38	4701.36	6525.65	4903.88	7365.19	4736.87	4552.73
ENSG00000052126	PLEKHA5	protein_coding	chr12	19282648	19529334	+	1562.32	2.26886	0.544428	4.16742	3.08073e-05	0.000556263	411.822	401.958	249.054	1244.8	2131.01	2495.72	1275.7	1577.61	4641.28	83.5167	1757.25	1843.31	738.286	1817.65	2057.07	1831.43	2214.4	1310.75	2213.72	1220.8	422.527	354.769	2936.38	1925.5	1534.68	1763.58	1484.83	1805.66
ENSG00000052344	PRSS8	protein_coding	chr16	31142756	31147083	-	53.133	-0.654906	0.463011	-1.41445	0.15723	0.369068	86.4718	58.8502	90.7485	66.2523	16.3182	31.1857	48.8864	25.5784	73.1708	109.5	81.8914	33.6722	20.5079	69.7893	56.0931	61.9376	78.9839	33.8143	45.3858	10.9982	54.2349	75.699	42.801	16.3255	44.4192	36.1272	47.9314	70.1499
ENSG00000052723	SIKE1	protein_coding	chr1	115312100	115323306	-	3727.03	0.753007	0.220537	3.41443	0.000639161	0.00628148	2041.81	2048.65	2846.48	5483.08	4936.26	3859.23	4016.83	5309.57	2571.11	4472.79	3064.96	3447.07	5604.82	3960.28	3921.68	2687.88	3900.1	3984.75	4315.36	4662.44	3035.89	3353.35	3335.1	3905.41	3463.59	4515.9	3262.46	2350.02
ENSG00000052749	RRP12	protein_coding	chr10	99116115	99161127	-	2216.67	-0.601836	0.422279	-1.42521	0.154097	0.364009	4186.31	3704.23	1671.79	3053.2	1565.07	1595.67	1572.51	4958.9	2588	3341.6	729.345	1429.63	3592.99	1384.33	1453.59	1739.59	2550.97	1412.19	1175.4	2281.34	3209.95	1935.41	3114.34	2899.58	1107.15	1459.35	1352.5	1001.74
ENSG00000052795	FNIP2	protein_coding	chr4	159690290	159829201	+	1535.53	-0.702957	0.593336	-1.18475	0.236115	0.475716	1784.56	3702.01	1539.7	1261.59	2026.43	2804.98	845.037	2398.59	314.072	563.274	1455.28	1400.76	2269.2	1042.67	2184.73	742.184	1051.7	1889.15	1133.72	28.281	2504.89	2107.14	403.231	1590.82	1794.54	1138.96	1613	1404.4
ENSG00000052802	MSMO1	protein_coding	chr4	166248775	166264312	+	2122.33	1.85643	0.560863	3.30995	0.000933125	0.0084745	491.808	719.527	694.73	988.185	1650.36	1897.13	7710.09	3539.71	3679.93	2720.79	566.415	1775.97	5218.25	638.52	993.235	3681.02	1714.16	1107.86	1136.5	2247.55	3298.24	1986.25	3452.24	3017.49	984.996	1355.72	718.971	1439.48
ENSG00000052841	TTC17	protein_coding	chr11	43380482	43516483	+	4896.78	-0.139578	0.165843	-0.841629	0.399996	0.65218	5318.01	5489.72	5200.9	4048.85	4968.9	3974.45	5249.47	4959.73	4031.15	4678.79	4811.12	4800.69	7135.74	5040.45	4432.32	6822.75	4924.04	5060.58	5249.01	5112.58	5467.63	4871.85	4829.76	3835.58	4166.52	4303.89	5143.25	3182
ENSG00000052850	ALX4	protein_coding	chr11	44281994	44331716	-	27.3109	-0.0728758	0.657217	-0.110885	0.911707	0.967844	27.0224	19.9869	38.316	36.3921	4.45042	16.4591	57.0342	14.852	32.6454	90.9404	17.0607	14.4309	6.15238	8.33305	19.3425	38.444	12.8082	10.6782	11.1149	16.4973	12.6128	46.3233	31.5376	10.8836	29.983	10.4579	54.1833	75.7619
ENSG00000053108	FSTL4	protein_coding	chr5	132532147	132948255	-	95.8721	-0.0804947	0.787537	-0.102211	0.918589	0.97064	129.708	98.8239	73.6071	29.8602	34.1199	125.609	57.0342	11.5515	254.409	37.1185	6.82428	48.1032	25.6349	24.9991	62.863	196.492	72.5798	17.797	213.962	209.751	228.291	77.9587	13.5161	30.837	285.393	169.227	37.5115	110.837
ENSG00000053254	FOXN3	protein_coding	chr14	89591215	90085493	-	13037.9	-0.427045	0.271802	-1.57116	0.116145	0.302936	15382.2	17091	18242.5	10769.3	7067.27	14071.7	5523	16618.5	18383.9	13159.5	14381.3	16711	17227.7	10058	13755.4	14541.5	13257.2	12934.9	10775.9	7839.34	15170.6	16851.5	8982.59	9419.79	10057.6	16233.5	10030.2	10525.3
ENSG00000053328	METTL24	protein_coding	chr6	110567131	110679475	-	16.6246	0.389617	0.777057	0.501401	0.616089	0.819972	11.8899	8.88305	18.1497	2.79939	2.96695	28.5869	10.4757	3.30043	15.7599	22.2711	29.0032	10.5827	82.0318	29.1657	4.83561	9.61101	6.4041	26.6955	15.7461	7.07025	3.78383	31.6354	4.50537	5.44182	4.44192	7.60572	23.9657	37.881
ENSG00000053371	AKR7A2	protein_coding	chr1	19630459	19638640	-	1158.65	0.56257	0.373033	1.5081	0.131529	0.32783	834.453	992.68	611.04	1571.39	2228.92	938.17	1559.71	1580.91	1103.19	622.664	633.805	1042.88	2262.03	844.763	1040.62	472.007	857.438	1653.34	1156.88	1333.14	404.869	897.09	1554.35	1786.73	1054.96	1082.86	1086.79	1234.64
ENSG00000053372	MRTO4	protein_coding	chr1	19578033	19586622	+	982.653	0.895895	0.436858	2.05077	0.0402895	0.146586	530.72	493.009	643.306	2180.73	1443.42	628.046	1049.89	2087.52	594.372	1181.3	383.866	718.661	1905.19	772.89	925.536	445.31	1169.1	926.335	568.712	1677.22	684.873	663.214	1089.17	2062.45	630.753	792.896	578.303	687.469
ENSG00000053438	NNAT	protein_coding	chr20	36149617	36152092	+	154.417	-0.285346	0.7456	-0.382707	0.701937	0.870149	185.914	207.641	158.306	225.818	142.414	83.1619	27.9351	51.1567	73.1708	214.36	137.339	75.0409	72.8032	44.7901	59.9616	74.7523	109.581	1131.89	68.5419	120.98	95.8569	108.464	50.6855	56.2321	55.524	281.412	363.654	46.2989
ENSG00000053501	USE1	protein_coding	chr19	17326155	17330638	+	423.114	0.445946	0.212494	2.09863	0.0358494	0.134639	328.593	306.465	323.67	315.398	485.838	428.804	428.338	301.165	318.575	366.546	393.249	478.145	435.794	341.655	429.403	374.829	311.666	428.018	446.449	458.781	664.692	545.711	399.852	718.32	421.982	416.413	438.677	540.154
ENSG00000053524	MCF2L2	protein_coding	chr3	182895831	183146566	-	255.545	0.469592	0.583719	0.804484	0.421118	0.671942	220.503	213.193	137.131	294.869	258.125	535.355	201.365	112.215	242.027	496.461	239.703	317.481	105.616	65.6228	141.2	158.048	419.824	309.668	621.508	180.684	114.776	105.075	18.0215	532.391	153.246	451.59	149.004	360.571
ENSG00000053702	NRIP2	protein_coding	chr12	2934514	2944710	-	403.435	-0.293052	0.233673	-1.25411	0.209801	0.441767	491.808	406.399	549.533	262.21	323.397	370.764	293.319	344.895	430.019	423.151	574.946	440.625	370.168	387.487	403.29	535.013	508.059	354.161	344.562	320.518	268.652	566.048	265.817	262.114	394.22	547.612	376.157	481.228
ENSG00000053747	LAMA3	protein_coding	chr18	21269407	21535030	+	76.3706	1.48116	0.679779	2.17888	0.0293409	0.116808	3.24269	44.4152	40.3327	22.3951	75.6572	1935.25	131.528	40.4303	104.691	123.419	17.9137	59.6479	33.8381	26.0408	21.2767	43.7835	66.1757	19.5767	74.0993	76.2016	5709.79	81.3482	297.355	140.58	68.8497	42.7822	81.275	267.973
ENSG00000053770	AP5M1	protein_coding	chr14	57735627	57756797	+	3030.44	0.451237	0.197178	2.28848	0.0221096	0.0951402	2136.93	2075.3	2634.73	2840.45	3934.17	2475.8	3551.25	3309.51	2812.01	3295.2	3062.4	2957.38	3161.3	2957.19	3524.2	2541.58	2958.69	2925.83	4098.62	4623.16	2729.4	1808.87	2611.99	3920.83	3562.42	3198.21	3040.52	2104.5
ENSG00000053900	ANAPC4	protein_coding	chr4	25378835	25420120	+	1441.36	0.215153	0.2429	0.88577	0.375742	0.630714	1225.74	1147.02	1408.62	1566.73	1735.66	1091.5	1454.95	1529.75	884.804	1130.26	1155.01	1331.5	1804.7	1745.77	1677.96	1335.93	1393.96	1554.57	1764.49	2217.7	583.971	1271.07	1437.21	1224.41	1751.23	1844.39	1742.2	1346.88
ENSG00000053918	KCNQ1	protein_coding	chr11	2465914	2870339	+	507.019	-3.32273	1.01101	-3.28655	0.00101424	0.0090074	2841.68	3159.03	1743.38	80.2492	40.7955	336.979	110.576	323.442	234.147	35.2626	296.856	50.0273	156.886	76.0391	78.3369	68.345	130.928	59.62	27.7873	13.3549	3409.23	197.721	150.93	64.3949	161.02	19.965	194.852	134.688
ENSG00000054116	TRAPPC3	protein_coding	chr1	36602173	36615098	-	1527.29	0.331974	0.218273	1.52091	0.128282	0.322741	1279.78	1276.94	1165.61	2033.29	1761.63	1295.94	2039.26	1793.79	1121.2	1300.08	1118.33	1703.81	2490.69	1613.49	2034.83	1232.35	1105.06	1834.87	1466.24	1668.58	1456.77	1251.86	1218.7	1920.05	1441.4	1445.09	1614.04	1080.31
ENSG00000054118	THRAP3	protein_coding	chr1	36690017	36770958	+	15321.9	0.229069	0.249479	0.918188	0.35852	0.613243	13190.2	13441.2	13213	22998.9	18777.8	10444.6	12817.6	24969.4	12913	16013.9	12897	15160.2	18619.2	13335	19710	8233.43	14009.3	15365.9	13831.6	16127.2	22277.9	11223.8	16320.7	19427.3	15064.8	16444.5	12793.5	9391.67
ENSG00000054148	PHPT1	protein_coding	chr9	139743176	139745488	+	1009.89	0.533288	0.32104	1.66112	0.0966887	0.268332	650.7	877.201	637.256	612.134	707.617	1045.59	2014.82	585.002	1030.02	953.947	836.827	881.25	2176.92	961.425	1081.24	869.263	910.806	869.384	1152.24	1867.33	712.621	715.186	1211.95	1351.38	768.452	815.714	932.578	1048.04
ENSG00000054179	ENTPD2	protein_coding	chr9	139942550	139948497	-	23.9312	0.436896	0.893374	0.48904	0.624813	0.824661	14.0517	22.2076	18.1497	9.33131	8.15911	5.19762	39.5747	1.65022	27.0169	74.2371	3.41214	105.827	6.15238	66.6644	23.2109	8.54312	5.69253	3.5594	9.26242	3.14233	12.6128	9.03869	11.2634	23.5812	21.0991	7.60572	30.2176	99.6129
ENSG00000054219	LY75	protein_coding	chr2	160628362	160761260	-	811.238	-0.631626	0.343969	-1.83629	0.0663154	0.207218	1223.58	1139.25	1198.89	929.398	850.031	730.266	647.163	621.307	461.539	886.205	830.856	780.233	1058.21	821.847	985.498	317.163	760.665	1275.16	966.996	817.007	238.381	949.063	425.758	1296.97	685.166	583.739	851.303	383.019
ENSG00000054267	ARID4B	protein_coding	chr1	235294949	235491534	-	4731.79	-0.0835055	0.261845	-0.318912	0.749793	0.896004	4820.8	4575.88	5548.77	4436.1	4331.74	5214.95	2291.84	5176.73	7397.01	3524.41	5224.84	3552.9	4225.66	5638.35	6004.87	3993.91	4522.01	3599.45	4998.93	4523.39	8883.16	6172.3	4485.1	3048.33	4529.65	4471.21	3516.71	3781.08
ENSG00000054277	OPN3	protein_coding	chr1	241753404	241840678	-	423.81	0.138103	0.29313	0.471133	0.637546	0.832227	342.644	398.627	425.51	540.283	399.055	295.398	543.57	506.617	437.899	569.77	338.655	251.098	399.905	511.441	374.277	373.762	580.639	244.709	631.697	371.581	752.982	472.272	342.408	469.81	305.382	347.962	460.558	178.181
ENSG00000054282	SDCCAG8	protein_coding	chr1	243419320	243663394	+	1022.38	-0.0202121	0.316413	-0.0638789	0.949067	0.982506	980.374	1236.96	888.327	618.666	1176.39	819.491	1020.8	576.751	1252.91	1047.67	801.853	976.494	2740.89	836.43	797.876	1298.55	949.942	960.149	1479.21	733.735	1333.17	1099.33	940.497	814.459	756.237	1054.34	676.25	759.022
ENSG00000054356	PTPRN	protein_coding	chr2	220154345	220174370	-	22.4888	-1.70364	1.0464	-1.6281	0.103504	0.280053	84.31	57.7398	34.2828	3.73252	8.90084	0	18.6234	0.825108	58.5367	19.4872	15.3546	24.0516	2.05079	1.04163	2.90137	6.40734	1.42313	3.5594	14.8199	3.14233	0	53.1023	13.5161	11.7906	31.0934	11.4086	43.7635	103.822
ENSG00000054392	HHAT	protein_coding	chr1	210501596	210849638	+	478.329	1.854	0.230962	8.02731	9.96361e-16	5.15321e-13	108.09	133.246	188.555	388.182	296.695	640.174	527.275	294.564	643.903	396.241	422.252	616.682	523.978	415.611	605.419	512.587	493.827	562.386	675.23	597.829	451.537	518.595	583.446	684.762	564.124	587.542	451.18	509.288
ENSG00000054523	KIF1B	protein_coding	chr1	10270863	10441661	+	1609.93	-0.904016	0.508456	-1.77796	0.07541	0.227026	2532.54	4152.82	1581.04	1177.61	818.878	3641.8	668.114	2414.27	2110.7	2045.23	1073.12	744.637	875.689	785.39	739.849	2678.27	1047.43	1095.41	2622.19	318.947	1365.96	1186.33	3127.86	2396.21	846.186	1347.16	977.384	707.111
ENSG00000054598	FOXC1	protein_coding	chr6	1610681	1614127	+	31.577	0.0890959	0.775757	0.11485	0.908564	0.965887	38.9123	23.318	27.2245	16.7964	4.45042	12.1278	9.3117	11.5515	78.7994	34.3347	27.2971	24.0516	113.819	35.4155	13.5397	36.3083	37.0015	1.7797	53.722	7.85584	15.1353	36.1548	110.382	1.81394	27.762	10.4579	22.9237	51.9109
ENSG00000054611	TBC1D22A	protein_coding	chr22	47158518	47571336	+	1890.62	-0.878042	0.188944	-4.6471	3.36637e-06	8.97159e-05	3250.26	3511.02	2804.13	1437.02	1607.34	1416.35	1516.64	2012.44	1608.63	1545.99	1712.89	1827.92	1743.18	1653.07	2960.36	1554.85	1484.33	1823.3	1816.36	1512.25	2522.55	1327.56	1688.39	1784.01	2238.73	1680.86	1499.42	1397.39
ENSG00000054654	SYNE2	protein_coding	chr14	64319683	64693165	+	12405.8	-0.0243572	0.529207	-0.0460259	0.96329	0.988245	14582.4	11777.8	11422.2	15284.7	13621.3	7817.22	5161.01	15599.5	22463.4	16054.7	21509.3	9446.5	483.988	17248.4	15530.1	7953.65	12473.8	9657.55	21258.2	14572.6	11779.1	2182.84	10524.6	8653.4	12678.3	19725.4	7637.77	10262.9
ENSG00000054690	PLEKHH1	protein_coding	chr14	68000018	68056329	+	129.678	0.68215	0.579119	1.17791	0.238832	0.479542	77.8246	78.837	95.7901	102.644	86.7832	187.981	124.544	36.3048	138.462	151.258	219.23	83.6995	34.8635	226.034	113.153	88.6349	44.1171	97.8836	244.528	25.1387	126.128	99.4256	513.613	70.7436	96.6117	51.3386	165.676	249.734
ENSG00000054793	ATP9A	protein_coding	chr20	50213053	50385173	-	2258.47	1.21256	0.947865	1.27925	0.20081	0.430377	1505.69	1178.11	429.543	835.152	3302.21	14254.5	4942.18	2032.24	5629.65	1170.16	116.013	587.821	538.334	1321.83	531.918	4510.77	3273.92	3343.17	1275.43	2262.48	118.56	183.033	2379.96	6055.84	142.141	706.381	263.623	346.541
ENSG00000054796	SPO11	protein_coding	chr20	55904815	55919050	+	3.96502	-0.504205	1.71118	-0.294654	0.768258	0.904986	2.16179	7.77266	6.0499	0	1.48347	0	3.49189	0	0	5.56778	1.70607	0.962063	0	0	0	0	0	1.7797	0	0	0	12.4282	0	5.44182	13.3258	0.950715	15.6298	32.269
ENSG00000054803	CBLN4	protein_coding	chr20	54572496	54580528	-	4.52511	2.25514	1.73723	1.29813	0.194244	0.421701	0	0	3.02495	0	2.96695	6.93016	13.9675	0	10.1313	5.56778	0	4.81032	0	0	1.93425	0	0	0	2.77873	0	5.0451	4.51935	4.50537	0	2.22096	1.90143	7.29391	49.1049
ENSG00000054938	CHRDL2	protein_coding	chr11	74407474	74442430	-	9.63716	0.0654897	1.27211	0.0514813	0.958942	0.986519	7.56628	8.88305	11.0915	0	2.22521	10.3952	13.9675	4.12554	15.7599	16.7033	3.41214	15.393	0	8.33305	0	0	0	0	0	0.785584	7.56765	15.8177	4.50537	3.62788	14.4362	4.75358	17.7138	82.7769
ENSG00000054965	FAM168A	protein_coding	chr11	73111532	73309234	-	6567.97	0.598963	0.24818	2.41342	0.0158036	0.074663	4526.8	4670.26	4303.5	5586.65	4954.06	6554.2	3387.13	6484.53	8886.32	4946.05	6921.53	6651.7	10331.9	6068.54	7774.7	9219.1	6274.6	5498.39	7128.36	8481.16	9593.26	6485.26	9906.19	6652.62	5027.14	6790.96	6659.34	4138.85
ENSG00000054967	RELT	protein_coding	chr11	73087309	73108519	+	1451.54	-1.69431	0.587759	-2.88266	0.00394329	0.0261367	3846.91	5308.73	2212.25	815.556	766.214	712.074	810.118	1273.14	840.902	519.66	871.802	669.596	4109.79	829.138	544.49	1288.94	925.748	643.362	652.074	937.987	6037.73	1219.09	1445.1	603.135	735.138	564.725	941.956	517.706
ENSG00000054983	GALC	protein_coding	chr14	88304164	88460009	-	1322.85	-0.658806	0.581501	-1.13294	0.257239	0.501542	2246.1	2526.12	1127.3	240.748	962.033	1700.49	2845.89	768.176	2235.65	440.783	964.783	425.232	5213.12	557.273	1008.71	1139.44	687.374	1896.27	1256.91	1124.17	930.821	1339.99	1885.5	923.295	708.486	399.3	841.926	643.976
ENSG00000055044	NOP58	protein_coding	chr2	203130439	203168389	+	3339.4	0.568823	0.289198	1.9669	0.049195	0.168049	2209.35	2144.15	2644.81	5817.14	4259.8	2305.14	2558.39	5407.76	3361.36	4025.51	1857.06	3753.97	5536.12	3347.8	2341.4	3079.8	4263	2260.22	2687.95	3971.13	4757.53	3834.66	3484.91	3262.37	2310.91	3308.49	2414.28	2298.11
ENSG00000055070	SZRD1	protein_coding	chr1	16679070	16724640	+	6148.14	0.12298	0.210415	0.584462	0.55891	0.781572	5502.85	6197.03	5386.43	6419.94	5107.6	4911.75	6622.95	7747.77	6075.43	5050.91	4699.37	7263.58	7862.75	5902.92	6725.37	6294.14	4341.27	7984.63	4970.21	4935.82	10736	6136.14	7198.46	6308.88	4780.62	4477.87	6140.43	6366.81
ENSG00000055118	KCNH2	protein_coding	chr7	150642049	150675403	-	807.812	2.05367	0.993083	2.06798	0.0386421	0.142273	215.099	217.635	202.672	238.881	75.6572	1548.89	190.89	559.423	78.7994	297.876	169.754	3297.95	573.197	588.522	4368.49	74.7523	80.407	119.24	62.9844	738.449	71.8927	89.2571	318.755	758.227	2766.21	704.48	2356.97	1853.36
ENSG00000055130	CUL1	protein_coding	chr7	148395006	148498128	+	1524.9	-1.32097	0.753664	-1.75273	0.0796491	0.235688	2596.31	3491.04	3761.02	2036.09	402.021	1085.44	296.81	4035.61	875.799	400.88	2194.01	313.633	5384.36	1434.33	494.2	355.607	894.439	702.982	448.301	3745.66	2610.84	227.097	2306.75	292.044	576.339	637.93	646.032	451.766
ENSG00000055147	FAM114A2	protein_coding	chr5	153369688	153418496	-	937.57	0.342016	0.280704	1.21842	0.223063	0.459483	800.945	752.838	716.913	1207.47	1191.97	754.521	1382.79	1241.79	611.258	911.26	523.764	715.775	1499.13	746.849	1285.31	728.301	735.76	1163.93	1238.39	1273.43	898.028	560.399	631.879	1264.32	963.896	828.073	920.075	702.902
ENSG00000055163	CYFIP2	protein_coding	chr5	156693089	156822606	+	35807.8	0.554985	0.287166	1.93263	0.0532823	0.177831	24438	20684.2	30587.3	52102.3	18691	36155.5	42939.7	43155.6	25061.6	30176.5	42296.9	38119.8	29628.9	41097.6	56964.5	38842.4	26650.3	38995.9	21654.6	37895	34643.5	51130.7	17314.2	53899.4	46058.3	33925.3	44188.6	25319.9
ENSG00000055208	TAB2	protein_coding	chr6	149539777	149732749	+	12198.9	-0.473699	0.274846	-1.72351	0.0847966	0.245593	17788.3	16307.1	14693.2	7838.3	12483.4	9202.39	15713.5	8922.72	18719.3	9561.74	10343.9	11407.2	19515.4	8618.46	10857.9	16030.1	12216.9	7105.46	13435.1	11958.2	13802.1	12902.7	16626	13608.2	7249.21	8145.73	8057.69	8458.68
ENSG00000055211	GINM1	protein_coding	chr6	149887430	149912884	+	1305.41	-0.0938665	0.266538	-0.352169	0.724712	0.883951	1440.84	1336.9	1371.31	1065.64	1775.72	1121.82	1552.73	1314.4	1424.02	992.921	1030.47	1385.37	1960.56	968.717	1197.3	1394.66	1116.45	1009.09	1195.78	916.776	2845.44	1004.42	1589.27	1323.27	867.285	979.237	983.636	1387.57
ENSG00000055332	EIF2AK2	protein_coding	chr2	37326353	37384208	-	9073.94	-0.549825	0.408862	-1.34477	0.1787	0.400194	5482.31	7899.25	24581.7	8513.88	7601.32	17674.5	4534.8	13417.1	8922.34	13365.5	7214.97	4799.73	11893.6	4792.54	6424.6	6131.83	9983.99	8283.62	5864.96	11152.1	15792.4	9753.88	9536.75	9489.62	5083.78	6907.9	4355.51	4615.87
ENSG00000055483	USP36	protein_coding	chr17	76783463	76837523	-	6391.41	-0.214741	0.369929	-0.580493	0.561582	0.783964	8322.91	6894.35	6657.91	5393.5	3647.86	5464.43	4975.94	8034.08	11284.1	6879.92	7124.55	7084.63	5736.07	4793.59	4057.08	11348.5	5389.41	6033.19	3788.33	4718.22	7267.47	17804	4902.97	4013.34	3902.23	3800.01	4771.26	4869.81
ENSG00000055609	KMT2C	protein_coding	chr7	151832010	152133090	-	16606.5	-0.485164	0.300974	-1.61198	0.106966	0.286298	21995.2	25689.8	19185.2	13762.7	13863.8	14285.7	12345	16903.2	25311.5	13552	27339.8	11264.8	14410.9	17808.8	13806.6	22349.9	15006.9	9792.81	17091	11504.9	31984.7	20167.6	15001.8	8122.82	16689.4	12992.5	10856.5	11896
ENSG00000055732	MCOLN3	protein_coding	chr1	85483765	85514182	-	12.1189	-1.28436	1.2425	-1.03369	0.301282	0.5542	20.537	26.6491	29.2412	3.73252	12.6095	7.79643	23.2792	0	32.6454	29.6948	6.82428	9.62063	1.0254	0	1.93425	4.27156	0	0	4.63121	0	5.0451	21.4669	0	0	12.2153	5.70429	27.0917	53.3139
ENSG00000055813	CCDC85A	protein_coding	chr2	56411258	56613308	+	4.06905	-0.0725794	1.49823	-0.0484434	0.961363	0.987478	2.16179	4.44152	6.0499	0	0	20.7905	12.8036	0	3.37712	2.78389	0	3.84825	2.05079	2.08326	3.86849	0	0	0	1.85248	0	0	0	1.12634	3.62788	13.3258	0	7.29391	22.448
ENSG00000055917	PUM2	protein_coding	chr2	20448452	20551995	-	12686.1	0.162152	0.145338	1.11569	0.264554	0.510813	11118.1	10748.5	12538.4	13485.6	15417.7	11442.6	10013.6	13016.9	12020.3	12146.1	14276.4	10538.4	16648.4	12037.1	15473	11058	14680.3	13931.5	12071.7	13892.3	14566.5	12471.1	13458.7	13914.7	11783.3	11088.2	12318.4	9056.36
ENSG00000055950	MRPL43	protein_coding	chr10	102729215	102747272	-	1070.27	0.179266	0.308009	0.582015	0.560556	0.782962	953.351	992.68	925.635	1200.94	1298.78	1068.11	1650.5	844.086	548.218	824.96	789.058	1180.45	1913.39	1056.21	1295.94	657.82	763.511	1608.85	802.125	1231.8	1087.22	799.924	538.392	1842.06	958.344	1057.2	825.254	1252.88
ENSG00000055955	ITIH4	protein_coding	chr3	52846991	52865495	-	25.8058	-0.624812	0.499237	-1.25153	0.21074	0.443162	15.1326	52.1879	45.3742	27.9939	12.6095	29.4532	30.263	8.25108	30.394	31.5508	54.5943	22.1274	4.10159	48.9567	13.5397	21.3578	20.6354	19.5767	22.2298	32.2089	6.30638	20.3371	29.2849	12.6976	28.8725	27.5707	11.4619	43.493
ENSG00000055957	ITIH1	protein_coding	chr3	52811603	52826078	+	17.2469	-1.45142	1.09684	-1.32328	0.185743	0.409848	52.964	46.636	19.158	6.53192	2.96695	6.06389	27.9351	10.7264	32.6454	27.8389	7.67732	18.2792	0	4.16652	0	0	1.42313	1.7797	0.926242	0	11.3515	24.8564	11.2634	6.34879	12.2153	16.1622	29.1756	103.822
ENSG00000056050	C4orf27	protein_coding	chr4	170650616	170679104	-	404.39	1.02915	0.491192	2.0952	0.0361529	0.135529	138.355	303.134	187.547	471.231	614.158	269.41	398.075	770.651	148.593	389.745	162.93	376.167	587.553	399.986	559.964	114.264	380.688	385.305	383.464	582.118	146.308	150.268	388.588	1345.94	444.192	589.443	321.974	312.869
ENSG00000056097	ZFR	protein_coding	chr5	32354456	32444867	-	8943.52	0.224954	0.169636	1.32609	0.184809	0.408242	7556.55	8156.86	7603.72	9164.28	7846.09	9177.26	8013.88	10428.5	8209.77	8822.15	7245.68	10136.3	9833.56	8274.72	9394.63	9137.94	8507.49	9419.96	8292.64	6468.5	15648.6	7615.1	10176.5	10637.8	8397.45	9975.85	7996.21	8280.5
ENSG00000056277	ZNF280C	protein_coding	chrX	129336685	129402873	-	737.596	0.722732	0.239445	3.01837	0.00254142	0.018602	426.954	459.698	513.233	879.009	774.374	555.279	640.179	892.767	374.86	940.027	551.914	827.374	1045.91	635.395	562.865	681.314	925.748	656.71	691.903	937.201	1060.73	1082.38	988.929	925.109	667.398	677.86	592.891	684.663
ENSG00000056291	NPFFR2	protein_coding	chr4	72897521	73013784	+	3.19984	1.31585	1.97107	0.667583	0.5044	NA	0	0	4.03327	0	2.96695	0	15.1315	0	2.25141	0.927964	0	5.77238	0	0	0	0	0	0	0	0	5.0451	2.25967	0	1.81394	4.44192	1.90143	9.37788	33.672
ENSG00000056487	PHF21B	protein_coding	chr22	45277042	45405880	-	167.23	3.8072	1.20849	3.15037	0.00163063	0.0131535	6.48538	11.1038	22.183	80.2492	12.6095	752.789	80.3134	466.186	596.624	48.2541	16.2077	66.3823	0	38.5403	1.93425	1.06789	475.327	19.5767	392.727	395.934	8.82893	29.3757	523.75	12.6976	115.49	52.2893	82.317	373.198
ENSG00000056558	TRAF1	protein_coding	chr9	123664671	123691451	-	1123.85	-1.68399	0.512524	-3.28569	0.00101734	0.00902446	3666.4	2505.02	2585.32	505.757	431.691	1994.15	342.205	700.517	1745.97	548.427	906.776	532.021	126.124	1247.87	1105.42	1224.87	661.757	1026.89	941.988	1368.49	1156.59	247.434	1465.37	257.579	1412.53	955.469	1005.52	799.709
ENSG00000056586	RC3H2	protein_coding	chr9	125606835	125667620	-	5486.37	-0.0148301	0.24348	-0.0609088	0.951432	0.983257	5684.44	5302.07	5624.39	5412.16	6048.12	5295.51	4780.39	5557.1	7399.26	4248.22	9520.73	4528.43	6980.91	4521.72	3880.1	5852.04	5180.21	5289.27	5193.44	7287.86	8865.51	5911.3	5135	3866.41	3774.52	4485.47	4366.97	3626.75
ENSG00000056661	PCGF2	protein_coding	chr17	36890150	36906070	-	283.378	2.1054	1.13582	1.85364	0.0637903	0.201905	54.0449	86.6097	74.6154	474.03	14.8347	1213.64	40.7387	784.678	1312.57	205.08	52.0351	105.827	13.3302	57.2897	32.8822	28.833	56.9253	19.5767	26.861	872.783	23.9642	42.9338	1842.7	206.789	47.7506	146.41	32.3016	64.5379
ENSG00000056736	IL17RB	protein_coding	chr3	53880607	53899827	+	112.487	-0.318173	0.396466	-0.802522	0.422251	0.672775	147.002	139.908	123.015	144.635	77.8824	144.667	925.35	134.493	103.565	54.7499	95.5399	67.3444	105.616	92.7052	136.364	280.855	30.5974	143.266	156.535	150.832	63.0638	89.2571	72.086	43.5345	105.496	140.706	94.8208	98.2099
ENSG00000056972	TRAF3IP2	protein_coding	chr6	111877657	111927481	-	2610.19	1.35217	0.55968	2.41596	0.0156937	0.0742126	1071.17	894.967	1314.84	3197.84	2863.85	2920.2	585.473	2901.08	1211.26	1257.39	3249.21	758.106	3187.96	2338.46	4145.09	1602.9	2763.73	2243.31	2783.36	2942.8	14714	2083.42	1784.13	3113.63	1882.26	1088.57	1519.22	2667.1
ENSG00000056998	GYG2	protein_coding	chrX	2746829	2800859	+	163.471	4.52159	1.12316	4.02577	5.67883e-05	0.000913493	6.48538	1.11038	16.1331	1.86626	41.5373	472.117	75.6576	11.5515	66.4166	11.1356	11.0895	269.378	109.718	217.701	772.731	42.7156	2.84627	367.508	41.6809	494.132	7.56765	18.0774	287.218	292.951	15.5467	263.348	329.268	329.705
ENSG00000057019	DCBLD2	protein_coding	chr3	98514785	98620533	-	495.586	1.79125	0.782034	2.2905	0.0219922	0.0948062	154.568	129.915	180.489	663.456	898.985	92.6909	363.156	317.667	745.217	604.104	720.815	506.045	17.4318	740.6	343.329	919.453	673.142	412.891	694.681	3.14233	42.8834	58.7515	1172.52	912.412	579.67	822.369	666.872	439.139
ENSG00000057149	SERPINB3	protein_coding	chr18	61322431	61329197	-	1.83202	-0.507562	1.98006	-0.256337	0.797691	NA	0	3.33114	4.03327	3.73252	2.22521	0	0	0	0	7.42371	0	1.92413	2.05079	0	0	0	0	0	0	0	0	1.12984	0	0	4.44192	0	4.16795	16.836
ENSG00000057252	SOAT1	protein_coding	chr1	179262925	179327815	+	1966.58	-0.889106	0.397752	-2.23533	0.0253957	0.10523	3677.21	4046.23	2289.89	2796.59	3461.69	1345.32	2850.54	2906.86	1523.08	1529.28	1815.26	844.691	2755.24	723.934	1763.06	678.11	2210.13	2247.76	1752.45	3119.55	1531.19	936.634	1737.95	1656.13	1321.47	1336.71	1222.25	984.905
ENSG00000057294	PKP2	protein_coding	chr12	32943679	33049774	-	69.1256	-2.5149	0.645562	-3.89567	9.79269e-05	0.00141422	177.267	456.366	153.264	22.3951	20.0269	32.9183	26.7711	79.2104	45.0282	29.6948	129.661	38.4825	4.10159	54.1648	21.2767	6.40734	18.5007	21.3564	46.3121	21.9963	35.3157	141.23	88.9811	29.023	56.6345	16.1622	84.401	78.5679
ENSG00000057468	MSH4	protein_coding	chr1	76262567	76378923	+	54.4689	0.155332	0.555117	0.279818	0.779617	0.911136	49.7213	38.8633	59.4907	27.0608	59.339	21.6568	66.3459	14.0268	28.1426	65.8854	63.9776	37.5205	33.8381	91.6635	85.1068	23.4936	26.328	27.5854	66.6894	102.126	78.1991	80.2184	7.8844	20.8603	81.065	36.1272	100.031	131.882
ENSG00000057593	F7	protein_coding	chr13	113760105	113774995	+	15.1631	-0.180487	0.931296	-0.193802	0.846331	0.94107	5.40449	31.0907	14.1164	9.33131	2.96695	6.93016	27.9351	1.65022	18.0113	11.1356	5.11821	36.5584	0	15.6245	28.0466	2.13578	3.55783	8.00866	6.48369	1.57117	5.0451	23.7266	0	11.7906	13.3258	37.0779	29.1756	68.7469
ENSG00000057608	GDI2	protein_coding	chr10	5807186	5884095	-	15301	0.200387	0.355038	0.564412	0.572474	0.790991	10529	18095.9	11888.1	13250.5	20218.3	9595.67	24147.6	16810.8	8982	11968.9	9843.17	18542.8	31070.6	14968.2	11982.7	9842.74	11210.7	14075.7	12267.1	12359.6	39832.3	10571.9	15347.6	18229.2	13608.9	15897.9	10465.7	12824.8
ENSG00000057657	PRDM1	protein_coding	chr6	106534195	106557814	+	1306.18	-2.77487	0.707684	-3.92106	8.81599e-05	0.00129961	4171.18	8250.13	4070.57	578.541	157.99	1688.36	195.546	840.785	1053.66	489.037	1685.6	108.713	1136.14	1365.58	298.841	782.763	764.934	91.6546	1004.97	372.367	2648.68	952.452	541.771	178.673	1161.56	183.488	1606.74	192.211
ENSG00000057663	ATG5	protein_coding	chr6	106632351	106773666	-	1337.96	-0.0778942	0.294161	-0.264801	0.791162	0.916809	1123.05	1532.33	1555.83	973.255	1224.61	1148.67	1641.19	1473.64	1152.72	1042.1	1135.39	605.138	2650.65	1173.92	1366.54	1176.81	1166.26	1803.73	1372.69	1591.59	2274.08	1234.91	1594.9	1303.32	1017.2	626.521	1177.45	1324.43
ENSG00000057704	TMCC3	protein_coding	chr12	94960900	95044338	-	409.662	-2.14818	0.999659	-2.14891	0.0316415	0.123329	1432.19	1778.83	771.362	60.6535	42.279	460.856	122.216	496.715	2790.62	39.9024	319.888	99.0925	22.5587	93.7468	120.89	152.708	168.641	17.797	71.3206	6.28467	572.619	840.598	310.871	44.4415	175.456	67.5008	201.104	189.405
ENSG00000057757	PITHD1	protein_coding	chr1	24104895	24114722	+	1830.65	0.512115	0.230035	2.22625	0.0259973	0.106973	1323.02	1330.24	1324.93	1925.05	2098.37	1418.95	1921.7	1789.66	1496.06	902.909	1158.42	2881.38	2966.47	1686.4	1898.46	1862.4	1686.41	2633.07	1666.31	1983.6	2067.23	1856.32	1914.78	2146.8	1705.7	1663.75	1967.27	1982.44
ENSG00000057935	MTA3	protein_coding	chr2	42721709	42984087	+	3040.25	1.476	0.691558	2.13432	0.0328169	0.126488	1054.96	746.176	1719.18	6902.37	3164.99	2791.99	410.879	9956.58	1745.97	1905.11	8543.15	1668.22	202.003	5998.75	2971.97	542.488	1611.7	1403.29	2910.25	1692.93	1582.9	4283.21	1012.58	2660.14	6904.96	4071.91	1539.01	5129.36
ENSG00000058056	USP13	protein_coding	chr3	179370543	179507189	+	1573.01	1.0044	0.414011	2.42602	0.0152655	0.0728877	856.071	686.215	943.784	2000.63	2917.25	1835.63	1614.42	1817.71	1177.49	2268.87	951.987	1706.7	218.41	1475.99	1598.65	1002.75	1816.63	2374.12	1963.63	1898.76	657.125	963.75	1530.7	3583.44	1536.9	1813.96	1595.28	1237.44
ENSG00000058063	ATP11B	protein_coding	chr3	182511288	182639423	+	7434.58	-0.0512677	0.236503	-0.216774	0.828384	0.934378	7062.58	6957.65	9001.24	9037.37	8016.69	8241.69	4277.56	6315.38	5112.95	6513.38	9183.78	8544.08	6432.32	8384.09	11001	5023.36	6695.13	8385.96	8735.39	6555.7	10062.5	5245.83	5573.15	5316.66	9125.92	8939.58	8579.72	5847.7
ENSG00000058085	LAMC2	protein_coding	chr1	183155373	183214035	+	9.98167	0.183268	1.23863	0.14796	0.882374	0.955186	4.32359	0	22.183	8.39818	6.67563	6.06389	31.427	1.65022	24.7655	7.42371	5.11821	11.5448	0	2.08326	0	0	4.2694	0	5.55745	0	0	24.8564	5.63172	13.6045	11.1048	3.80286	27.0917	51.9109
ENSG00000058091	CDK14	protein_coding	chr7	90095738	90839905	+	257.837	-2.94273	0.736362	-3.9963	6.43399e-05	0.00100891	924.167	883.863	1656.66	63.4529	65.2729	97.8885	225.809	231.03	167.73	77.021	217.524	52.9135	48.1937	92.7052	39.652	87.567	198.527	1117.65	33.3447	28.281	7789.64	117.503	171.204	29.023	129.926	41.8315	157.34	134.688
ENSG00000058262	SEC61A1	protein_coding	chr3	127770484	127790526	+	11710.7	0.236696	0.298924	0.791827	0.428462	0.678666	9942.09	9901.26	10464.3	10217.8	8810.35	26357.1	10800.4	13097.8	14546.4	16470.4	8558.5	15898.1	6554.34	8851.78	10268.9	19102.4	13749.6	10889.1	14592	8579.36	9399.03	8865.83	13558.9	11813.3	7509.06	10692.7	10137.5	8270.68
ENSG00000058272	PPP1R12A	protein_coding	chr12	80167343	80329240	-	5979.43	-0.227248	0.157306	-1.44462	0.148565	0.355482	6848.56	7367.38	6405.84	5576.39	6064.44	4686.52	5094.66	7112.43	6115.96	4676.01	6412.27	5204.76	7897.61	6540.4	6153.8	5094.9	5516.07	5391.61	5360.16	6165.26	7426.39	6105.64	6933.77	4583.83	6738.39	6248.1	5463.14	4239.86
ENSG00000058335	RASGRF1	protein_coding	chr15	79252289	79383115	-	38.1388	-0.234028	0.639632	-0.365879	0.714455	0.878025	38.9123	54.4087	38.316	22.3951	27.4443	29.4532	61.69	3.30043	70.9194	56.6058	35.8275	62.5341	16.4064	54.1648	15.474	36.3083	9.96194	4.44925	12.0411	29.0666	16.3966	68.92	831.241	29.023	41.0878	22.8172	33.3436	141.703
ENSG00000058404	CAMK2B	protein_coding	chr7	44256749	44374176	-	35.0441	0.0697767	0.72512	0.0962277	0.92334	0.972717	24.8606	31.0907	44.3659	27.9939	9.64258	26.8544	71.0017	3.30043	40.5254	48.2541	16.2077	62.5341	2.05079	23.9575	19.3425	41.6477	12.8082	12.4579	7.40993	15.7117	20.1804	102.815	14.6425	18.1394	55.524	39.93	72.9391	115.046
ENSG00000058453	CROCC	protein_coding	chr1	17066768	17299474	+	1164.37	0.746041	0.746223	0.999756	0.317428	0.571636	674.48	868.318	634.231	661.59	779.566	895.723	185.07	580.051	563.978	800.833	8268.47	805.247	292.238	1482.24	839.463	1219.53	892.305	718.11	3553.06	677.173	242.165	100.555	550.782	1043.92	2334.23	950.715	1177.45	810.933
ENSG00000058600	POLR3E	protein_coding	chr16	22308730	22346424	+	2938.04	-0.232763	0.183782	-1.26652	0.205328	0.435928	3733.42	2807.04	3625.91	3351.81	2244.5	2706.23	2166.13	3241.85	2947.1	3277.57	2982.21	2912.16	2863.93	2725.95	2417.81	3674.61	3223.4	2871.55	2215.57	2948.3	4019.69	4135.2	2022.91	2866.02	2384.2	2635.38	2885.26	2379.49
ENSG00000058668	ATP2B4	protein_coding	chr1	203595689	203713209	+	25802.6	1.22007	0.350712	3.47883	0.000503607	0.00518299	12792.4	12505.1	10095.3	32800.5	25238.3	34729.6	30654.1	28779	20568.9	24877.8	20490.8	26337.4	30907.5	36117.5	53844.6	20752.3	21766.8	26044.2	30742	17480	4533.02	30380.2	33474.9	22783.1	36534.8	38086.6	22439.2	16718.1
ENSG00000058673	ZC3H11A	protein_coding	chr1	203764782	203823252	+	12040	0.264414	0.154867	1.70736	0.0877544	0.251368	10242.6	9532.62	10845.5	11655.7	10799.7	12768.8	9236.04	12923.7	15460.4	12002.3	14813.8	12256.7	13167.1	14749.5	13828.9	14311.9	12603.3	9808.83	13248	10988	11810.6	12309.6	14240.4	10803.8	12104.2	12546.6	10226.1	7834.34
ENSG00000058729	RIOK2	protein_coding	chr5	96496571	96518964	-	856.404	0.0760483	0.304931	0.249395	0.803055	0.922812	806.349	691.767	952.859	1121.62	1251.31	667.028	847.365	1452.19	448.031	1059.73	733.61	464.676	1194.59	736.433	775.632	540.352	915.786	1074.05	757.666	964.697	1268.84	877.883	524.876	1246.18	745.132	522.893	605.395	732.365
ENSG00000058799	YIPF1	protein_coding	chr1	54317392	54356407	-	983.147	-0.119737	0.304038	-0.393822	0.693713	0.865404	1086.3	1181.45	907.485	920.067	908.628	1768.06	1864.67	955.475	432.271	819.392	702.048	874.515	1264.31	1051.01	1176.99	568.118	593.447	1293.84	1042.95	683.458	1214.61	837.209	680.311	1049.36	1077.17	790.995	989.888	794.097
ENSG00000058804	NDC1	protein_coding	chr1	54231133	54304533	-	2633.93	1.29398	0.404847	3.19622	0.0013924	0.0116122	999.83	1195.88	1245.27	3769.85	3774.7	1430.21	4126.25	5613.21	1297.94	2497.15	1089.33	2871.76	3421.75	2253.05	3446.83	1280.4	2244.99	3245.29	2264.66	3561.05	980.011	1805.48	3118.84	5674.91	2457.49	3705.89	2597.67	1780.41
ENSG00000058866	DGKG	protein_coding	chr3	185823457	186080026	-	288.152	-2.63297	0.683115	-3.85435	0.000116037	0.00161241	1283.02	1744.41	415.426	102.644	74.1737	254.683	84.9693	536.32	164.353	73.3091	148.428	61.572	182.521	36.4571	43.5205	67.2771	99.6194	488.528	42.6071	238.032	341.806	440.636	480.949	225.835	76.6231	40.8808	166.718	152.927
ENSG00000059122	FLYWCH1	protein_coding	chr16	2961938	3001209	+	1886.87	-0.886887	0.304446	-2.91312	0.00357842	0.0242846	4034.99	3325.59	2234.43	1666.57	1375.92	1845.16	920.694	1736.03	2457.41	1494.02	2316.84	1694.19	559.867	1404.12	1513.55	2828.84	1998.79	2081.36	1270.8	2223.2	1088.48	1667.64	1350.49	1452.97	2356.44	2016.47	2238.19	1679.39
ENSG00000059145	UNKL	protein_coding	chr16	1413206	1464752	-	1252.32	-0.617479	0.399514	-1.54558	0.122207	0.313032	1936.97	1516.78	1997.48	830.486	769.923	1368.71	679.754	784.678	2135.46	811.968	1606.27	918.77	595.756	1260.37	1033.85	1957.44	1419.58	814.214	1235.61	731.378	3701.84	1407.78	680.311	785.436	1099.38	856.594	972.174	1156.07
ENSG00000059377	TBXAS1	protein_coding	chr7	139476850	139720125	+	3045.19	-1.17316	0.632713	-1.85417	0.0637153	0.201751	5842.25	10361	1956.13	385.383	2938.76	646.237	4915.41	1140.3	3782.37	2460.03	2700.71	2155.02	8729.21	2214.51	446.811	4458.44	3581.32	3700.89	5249.01	2052.73	422.527	2818.94	2134.42	726.483	2325.34	1846.29	3038.43	2236.38
ENSG00000059378	PARP12	protein_coding	chr7	139723544	139763521	-	2573.1	-1.12038	0.349724	-3.20363	0.00135708	0.0113918	3029.75	4027.35	7849.74	2471.86	2748.14	3910.34	1217.5	2814.44	2392.12	2215.98	2080.55	1325.72	1988.25	2219.72	2121.87	1906.18	1958.23	2983.67	2228.54	2806.89	5847.27	1576.12	1534.08	2197.59	2034.4	1239.73	1843.28	1477.36
ENSG00000059573	ALDH18A1	protein_coding	chr10	97365696	97416463	-	4178.95	1.66295	0.471711	3.52536	0.000422902	0.00450328	1245.19	1031.54	1995.46	6298.63	5100.93	4248.19	6327.3	6645.42	2653.29	7905.32	1062.03	4105.12	9310.61	3107.19	4162.5	1917.93	4053.8	5498.39	3130.7	5448.81	910.641	4232.37	4973.93	9493.25	2853.93	4089.03	3215.57	1993.66
ENSG00000059588	TARBP1	protein_coding	chr1	234527059	234614849	-	3361.44	1.12621	0.332267	3.38948	0.000700241	0.00675556	1553.25	1432.39	1918.83	3268.76	2180.71	3273.63	3680.45	3314.46	3575.24	4295.54	2121.5	2562.94	7382.86	2763.45	2777.58	2816.03	4897.71	3613.68	3916.15	3888.64	1582.9	7926.93	4415.27	3082.79	3227.05	3672.61	2831.08	2147.99
ENSG00000059691	PET112	protein_coding	chr4	152591656	152682175	-	817.197	0.869736	0.326335	2.66517	0.00769504	0.0434278	435.602	467.47	507.183	1060.97	1168.24	563.076	749.592	1302.02	516.699	1082.01	534.853	835.071	1317.64	854.137	902.326	308.62	868.112	964.598	818.798	1046.4	389.734	759.25	578.941	1523.71	759.568	1033.43	712.719	820.754
ENSG00000059728	MXD1	protein_coding	chr2	70124820	70170077	+	3539.48	-1.77928	0.650882	-2.73365	0.00626363	0.0372147	12845.4	11864.4	4202.66	1113.22	1160.08	1181.59	2561.88	3142.84	10787.6	1517.22	2663.18	4620.79	3225.9	1997.85	1489.37	3042.42	3338.67	1144.35	2034.95	537.339	1260.01	1776.1	12983.4	814.459	2691.8	2033.58	1452.53	1621.87
ENSG00000059758	CDK17	protein_coding	chr12	96672039	96794338	-	3066.06	-0.345465	0.341133	-1.0127	0.311204	0.565497	3585.34	3240.09	4531.37	1964.24	2159.2	3323.01	4851.4	3596.65	5010.51	1751.07	3084.58	3068.98	3100.8	2598.87	2371.39	3528.31	2529.62	2963.2	2421.2	1734.57	5060.24	5094.43	3905.03	1614.41	2486.36	1161.77	1938.1	3174.99
ENSG00000059769	DNAJC25	protein_coding	chr9	114393632	114432508	+	173.762	0.477169	0.522349	0.913507	0.360976	0.616268	129.708	136.577	119.99	119.441	144.639	911.316	144.331	207.927	94.5592	222.711	65.6837	105.827	290.187	93.7468	103.482	128.147	173.622	134.367	188.027	161.83	245.949	265.512	138.54	100.674	105.496	117.889	128.164	86.9859
ENSG00000059804	SLC2A3	protein_coding	chr12	8071826	8088871	-	7266.32	-2.20328	0.571509	-3.8552	0.000115636	0.00161034	40460.1	17817.2	14138.6	3437.65	1417.46	4818.19	9339.63	8394.65	9582	4164.7	2969.42	9803.42	3699.63	4410.27	3656.69	5938.54	3468.89	3963.4	1717.25	864.928	9906.06	10492.8	12809.9	1044.83	4790.61	3005.21	3798.04	3546.78
ENSG00000059915	PSD	protein_coding	chr10	104162376	104181296	-	302.103	-0.450507	0.802678	-0.561255	0.574624	0.792397	355.615	285.368	550.541	83.9818	35.6034	430.536	33.7549	63.5333	169.981	411.088	212.406	288.619	22.5587	593.73	1054.16	226.393	102.466	293.651	54.6483	529.483	158.921	67.7902	54.0645	70.7436	414.209	512.436	467.852	914.755
ENSG00000060069	CTDP1	protein_coding	chr18	77439801	77514510	+	2529.74	-0.0267122	0.357844	-0.0746475	0.940495	0.978644	2822.22	2960.27	1932.94	1631.11	1390.76	2302.55	3223.01	2593.32	3369.24	3397.28	2739.95	1756.73	1626.28	1999.93	2368.48	3887.12	2265.63	1705.84	3151.07	2766.04	3855.72	6145.18	2249.31	1797.61	2096.59	1055.29	2393.44	1349.68
ENSG00000060138	YBX3	protein_coding	chr12	10851683	10875911	-	10260.4	0.402603	0.739479	0.544442	0.586137	0.800196	7718.69	9260.57	6930.16	6358.35	8212.51	13588.3	7335.29	12412.9	6910.7	14113.4	4725.81	3918.48	10876.4	8121.6	3130.58	1322.05	9677.31	272.294	9285.57	14318	71040.1	10454.4	14947.7	9109.6	3673.47	11092.9	2934.24	5548.86
ENSG00000060140	STYK1	protein_coding	chr12	10771538	10826917	-	50.4675	0.510989	1.12746	0.453219	0.650391	0.839803	48.6404	38.8633	22.183	5.59878	18.5434	112.615	8.14774	3.30043	30.394	17.6313	3.41214	15.393	6.15238	14.5828	1.93425	9.61101	37.713	5.33911	14.8199	7.85584	169.011	51.9725	484.328	216.766	8.88384	3.80286	17.7138	37.881
ENSG00000060237	WNK1	protein_coding	chr12	861759	1020618	+	35824	0.126364	0.309353	0.408477	0.682924	0.858865	32859.3	38815.6	27677.3	40827.3	21342	52372.1	22992.9	59109.9	43680.7	26138.9	45492.4	52439.2	43671.7	33618.6	49294.2	34564.4	26513	22248.1	25209.5	23157.4	19894.1	30993.7	55954.5	25053.2	37515.3	48792.6	35903.7	26940.4
ENSG00000060303	RPS17P5	pseudogene	chr6	50824968	50825375	-	0.642905	-0.426705	2.97206	-0.143572	0.885838	NA	0	2.22076	0	0	0.741737	0	0	0	0	0	0	0.962063	0	0	0	0	0	0	0	0	0	1.12984	0	0	0	0	3.12596	9.82099
ENSG00000060339	CCAR1	protein_coding	chr10	70480769	70552134	+	5529.08	0.530998	0.174473	3.04344	0.00233887	0.0175014	3652.35	4066.21	4153.26	8286.2	5592.7	5810.94	3832.93	6675.95	4577.12	5479.63	7789.92	5507.81	6300.04	6589.36	5200.22	5862.72	5205.11	4706.42	5939.06	6496.78	5472.67	5764.43	5064.04	5392.84	5722.3	6773.85	4875.46	4023.8
ENSG00000060491	OGFR	protein_coding	chr20	61436187	61445352	+	2651.74	-1.28429	0.361521	-3.55245	0.000381657	0.00415938	5452.05	7107.55	4233.92	4879.34	2108.02	3057.93	814.774	4337.59	1691.93	2538.91	2871.32	1295.9	1690.88	2806.15	2187.63	1364.76	1856.48	2206.83	1664.46	2248.34	3550.49	2368.14	1596.03	2655.61	2323.12	1294.87	2649.77	1395.98
ENSG00000060558	GNA15	protein_coding	chr19	3136191	3163767	+	14649.1	3.18354	0.508704	6.25814	3.89595e-10	4.11881e-08	2251.51	2447.28	648.348	6094.28	7022.77	8052.85	27199.5	12105.2	21309.6	10373.7	10396.8	49485.6	32521.5	9083.02	15628.7	24753.7	9164.98	10859.7	10778.7	10532.3	7759.37	24196.6	22851.3	7438.06	10535.1	12271.8	25468.2	18943.3
ENSG00000060566	CREB3L3	protein_coding	chr19	4153598	4173051	+	1162.17	6.07297	1.02327	5.93487	2.94084e-09	2.26045e-07	16.2135	14.4349	27.2245	11.1976	655.696	1402.49	1090.63	551.172	72.0451	473.261	230.319	1409.42	53.3207	2462.42	3616.07	1358.36	662.469	2375.9	175.06	872.783	5.0451	2402.03	332.271	202.254	2229.84	1317.69	7193.88	1327.24
ENSG00000060642	PIGV	protein_coding	chr1	27113963	27124889	+	631.867	0.892459	0.471531	1.89268	0.0584	0.189522	394.527	365.315	314.595	370.453	853.739	684.353	869.48	292.088	558.35	1396.59	779.674	306.898	1444.78	420.819	355.901	448.514	786.993	658.49	1778.38	802.867	320.364	286.978	671.301	972.272	421.982	453.491	409.501	273.585
ENSG00000060656	PTPRU	protein_coding	chr1	29563028	29653325	+	99.0527	0.708408	0.81706	0.867021	0.385931	0.640168	56.2067	71.0644	62.5156	18.6626	7.41737	699.08	126.872	7.42598	183.49	135.483	90.4217	52.9135	18.4572	77.0807	27.0794	1718.24	152.275	56.0606	204.699	132.764	20.1804	61.0112	3273.15	38.9997	41.0878	37.0779	62.5192	172.569
ENSG00000060688	SNRNP40	protein_coding	chr1	31732417	31769662	-	2031.83	0.588459	0.360941	1.63035	0.103028	0.279111	1356.53	1425.73	1422.73	3721.33	2932.83	1544.56	2408.24	4187.42	1133.58	1551.56	1031.32	1890.45	3432	1600.99	2198.27	829.751	1657.24	2819.94	1726.51	2849.31	1504.7	1318.52	1975.61	3243.32	1850.06	2053.54	1787.01	1438.07
ENSG00000060709	RIMBP2	protein_coding	chr12	130880682	131200826	-	79.9934	0.803027	0.923849	0.869218	0.384728	0.638979	31.346	18.8765	93.7734	27.9939	11.8678	330.915	59.3621	62.7082	39.3997	26.9109	64.8307	25.9757	2.05079	85.4137	76.4027	449.582	21.347	19.5767	0.926242	39.2792	88.2893	77.9587	94.6128	19.0464	114.379	17.1129	213.607	126.27
ENSG00000060718	COL11A1	protein_coding	chr1	103342023	103574052	-	14.8332	0.113366	1.28879	0.0879636	0.929906	0.975308	11.8899	12.2142	17.1414	1.86626	4.45042	303.195	43.0666	0	31.5197	27.8389	0.853035	22.1274	0	0	3.86849	6.40734	0	0.889851	4.63121	0	5.0451	24.8564	3.37903	8.16273	8.88384	4.75358	28.1337	134.688
ENSG00000060749	QSER1	protein_coding	chr11	32914724	33014862	+	6575.12	0.63129	0.263578	2.39507	0.016617	0.0773366	4043.64	5873.91	3320.39	7405.33	9959.3	5540.66	5389.15	7484.56	7131.34	7875.63	4446.87	6692.11	6229.29	5515.44	5316.27	7003.22	7117.8	5490.38	7703.55	7712.08	7505.85	5731.66	8319.17	13546.5	4746.19	8054.46	5000.5	3948.04
ENSG00000060762	MPC1	protein_coding	chr6	166778407	166796486	-	1088.39	0.0787285	0.439513	0.179127	0.857838	0.945249	979.293	1245.85	884.294	871.544	1058.46	826.422	2921.55	1410.11	686.68	501.1	424.812	720.585	2138.98	544.773	1115.09	615.105	960.615	1041.13	999.415	1469.04	1135.15	2220.13	957.392	1811.22	1040.52	691.17	483.482	721.141
ENSG00000060971	ACAA1	protein_coding	chr3	38144620	38178733	-	1393.23	-0.403588	0.191039	-2.1126	0.0346351	0.131407	1836.44	2101.95	1405.59	1511.67	1119.28	1197.19	1174.44	1270.67	1295.69	1106.13	1625.03	1250.68	1683.7	1857.23	1500.01	1090.32	1266.59	1122.99	1281.92	1206.66	1408.84	1703.79	890.938	1035.76	1947.78	1461.25	1313.95	1344.07
ENSG00000060982	BCAT1	protein_coding	chr12	24964295	25102393	-	4934.13	2.38186	0.653199	3.64645	0.000265887	0.0031206	849.585	1767.73	492.058	5044.5	5407.26	13243.5	2999.53	11786.7	5627.4	8808.23	1577.26	2878.49	3860.62	1122.88	883.95	7651.43	6262.5	1765.46	6530	9328.81	10577.1	3960.08	12413.4	6362.39	1421.41	3140.21	1248.3	1144.85
ENSG00000061273	HDAC7	protein_coding	chr12	48176505	48226915	-	17644.2	1.27929	0.342872	3.73111	0.000190641	0.00239596	7494.94	6506.83	9272.48	20744.4	11563.7	15688.2	9361.75	16284.3	12295	11525.3	29903.1	20259.1	13096.4	31600	29764.2	25896.3	16109.9	15503.9	27665.9	11997.4	23985.7	17052.6	7145.52	17956.2	28030.7	20081	22414.2	14838.1
ENSG00000061337	LZTS1	protein_coding	chr8	20103676	20161474	-	1662.1	4.65342	1.17503	3.96025	7.48718e-05	0.00114088	82.1482	49.9671	88.7319	2071.55	1180.85	190.579	2013.65	6.60087	1789.87	271.893	9443.1	2466.73	2.05079	288.532	343.329	5726.03	3718.65	28.4752	6724.52	3103.84	20.1804	143.489	1579.13	165.068	358.685	560.922	3021.76	1098.55
ENSG00000061455	PRDM6	protein_coding	chr5	122424816	122529960	+	13.3914	-0.544813	0.992356	-0.54901	0.582999	0.797833	8.64718	26.6491	20.1663	11.1976	6.67563	0.86627	25.6072	2.47533	30.394	28.7669	3.41214	15.393	6.15238	8.33305	1.93425	1.06789	5.69253	2.66955	3.70497	0	0	14.6879	6.75806	4.53485	15.5467	9.50715	22.9237	91.1949
ENSG00000061492	WNT8A	protein_coding	chr5	137419581	137428054	+	4.89109	0.622493	1.19495	0.520934	0.602413	0.810093	4.32359	5.5519	0	0	6.67563	4.33135	9.3117	0	10.1313	4.63982	3.41214	10.5827	0	0	6.76986	0	0.711567	5.33911	2.77873	0	0	18.0774	2.25269	7.25576	14.4362	2.85215	2.08397	15.433
ENSG00000061656	SPAG4	protein_coding	chr20	34203814	34208971	+	82.48	-0.814297	0.447617	-1.81918	0.0688837	0.213198	163.215	116.59	122.006	25.1945	54.8885	83.1619	57.0342	24.7533	121.576	118.779	94.6869	41.3687	61.5238	99.9966	34.8164	155.912	65.4641	51.6114	96.3291	56.562	191.714	108.464	61.9489	37.1858	45.5297	71.3036	55.2253	92.5979
ENSG00000061676	NCKAP1	protein_coding	chr2	183773843	183903586	-	363.159	-1.08651	0.846257	-1.2839	0.199175	0.428077	1022.53	703.981	338.794	296.736	1310.65	1190.26	257.236	117.165	150.844	312.724	169.754	266.491	90.235	504.149	277.564	72.6165	79.6955	71.1881	111.149	7.85584	163.966	76.8289	86.7284	1571.78	171.014	184.439	122.954	439.139
ENSG00000061794	MRPS35	protein_coding	chr12	27863706	27909228	+	1441.2	0.44796	0.320103	1.39942	0.161687	0.376231	1017.12	1154.8	1091	1780.41	1674.84	849.811	2067.2	2122.18	911.821	1481.03	850.476	1150.63	2913.15	1187.46	1387.82	777.424	1255.92	1792.16	1251.35	1872.83	2397.68	1086.9	1222.08	2284.66	1384.77	1205.51	1074.29	1108.37
ENSG00000061918	GUCY1B3	protein_coding	chr4	156680144	156728743	+	2191.89	0.828628	0.906606	0.913988	0.360723	0.61601	1866.71	1592.29	425.51	2706.08	137.221	4866.71	3175.29	1230.24	1615.39	998.489	638.07	3730.88	1825.21	1079.13	2045.46	1290.01	1960.37	339.923	1213.38	2454.16	47.9285	117.503	651.026	17802	491.943	4026.28	2114.19	931.591
ENSG00000061936	SFSWAP	protein_coding	chr12	132195626	132284282	+	3914.13	-0.0402041	0.21236	-0.189321	0.849841	0.942521	3895.55	4133.95	4008.06	3247.29	2752.59	3834.11	2304.65	4524.07	4557.98	4086.75	6160.62	3592.34	3136.69	4269.65	4429.42	5294.6	3635.39	3367.2	3682.74	3316.73	6052.86	4214.29	3365.51	3324.04	3458.03	3833.28	3547.97	3569.23
ENSG00000061938	TNK2	protein_coding	chr3	195590235	195638816	-	3504.25	-1.29895	0.423739	-3.06546	0.00217335	0.0165469	6515.65	8602.12	7248.79	1287.72	2380.23	4974.12	1634.2	2067.72	3406.38	1988.63	2776.63	2815	6899.9	1369.74	3246.63	2402.75	4105.74	3539.83	1860.82	1987.53	3838.06	7220.78	4797.1	2874.19	2105.47	1324.35	3194.73	1654.14
ENSG00000061987	MON2	protein_coding	chr12	62860597	62991363	+	4121.79	-0.136752	0.145006	-0.943079	0.34564	0.600114	4244.68	4465.95	4741.1	3574.82	4608.41	3527.45	4498.71	3571.07	4048.04	3439.03	4968.08	3462.46	4788.61	4116.53	4245.67	5061.8	4200.38	3579.87	5531.52	4083.46	3950.32	4120.51	3213.46	3606.11	4415.27	4318.15	3755.32	3273.2
ENSG00000062038	CDH3	protein_coding	chr16	68670092	68756519	+	58.4736	0.653895	0.499618	1.30879	0.190606	0.41654	34.5887	37.7529	43.3576	55.0547	20.0269	57.1738	96.6089	33.0043	78.7994	65.8854	29.8562	97.1684	35.8889	112.496	59.9616	37.3762	17.0776	58.7302	107.444	11.7838	32.7932	75.699	60.8225	51.6973	52.1926	66.5501	53.1413	154.33
ENSG00000062096	ARSF	protein_coding	chrX	2959512	3030767	+	2.35353	0.175065	1.9417	0.0901607	0.92816	NA	0	2.22076	4.03327	0	5.9339	0	6.98377	0	13.5085	1.85593	0	6.73444	0	0	0	0	0	0	0	0	0	3.38951	0	0.90697	6.66288	0	1.04199	12.627
ENSG00000062194	GPBP1	protein_coding	chr5	56469775	56560506	+	5853.59	-0.169341	0.318906	-0.531006	0.595414	0.80573	6076.8	6131.52	7279.04	5707.96	7077.66	5493.02	5790.71	5737.8	6094.57	4965.53	5926.04	3976.21	8130.38	4683.17	4870.43	5700.4	4880.64	5728.86	5278.65	5219.42	17965.6	4644.76	5793.91	5139.8	3774.52	3483.42	3930.38	4419.45
ENSG00000062282	DGAT2	protein_coding	chr11	75470557	75512579	+	100.95	-2.93509	0.559801	-5.24309	1.57909e-07	6.92325e-06	770.68	415.282	165.364	61.5866	15.5765	42.4472	43.0666	119.641	86.6793	41.7584	31.5623	54.8376	48.1937	80.2056	54.1589	17.0862	34.1552	25.8057	12.9674	32.9945	34.0544	175.125	61.9489	59.86	114.379	35.1765	57.3093	134.688
ENSG00000062370	ZNF112	protein_coding	chr19	44830708	44871377	-	7.91123	-1.247	1.22898	-1.01466	0.310269	0.564336	19.4561	11.1038	18.1497	0	1.48347	2.59881	19.7874	8.25108	4.50282	12.9915	9.38339	1.92413	2.05079	2.08326	0	32.0367	0	0	0	0	12.6128	10.1685	2.25269	0	3.33144	2.85215	5.20994	39.284
ENSG00000062485	CS	protein_coding	chr12	56665483	56694176	-	10476	0.469141	0.20308	2.31013	0.0208809	0.0913915	7821.37	8640.98	6937.22	12580.5	9886.61	7345.1	12814.1	15918.8	8606.02	9849.41	10266.3	11465.9	13683.9	9585.09	10296	8054.03	9493.01	10098	9519.91	9317.02	14469.4	13736.6	10606.8	13052.2	10873.8	12911.7	8104.58	7393.8
ENSG00000062524	LTK	protein_coding	chr15	41795836	41806085	-	153.261	-2.12615	0.844798	-2.51675	0.0118443	0.060399	636.648	517.437	320.645	90.5137	40.0538	58.0401	48.8864	95.7126	1071.67	100.22	35.8275	50.0273	305.568	20.8326	29.0137	55.5303	117.409	43.6027	23.156	23.5675	12790.6	55.362	218.511	26.3021	63.2973	70.3529	47.9314	40.687
ENSG00000062582	MRPS24	protein_coding	chr7	43906157	43909492	-	35.1171	-0.904199	0.567885	-1.59222	0.111335	0.294248	73.501	55.519	51.4241	42.924	31.8947	21.6568	20.9513	11.5515	34.8969	44.5423	70.8019	23.0895	19.4825	7.29142	15.474	53.3945	21.347	30.2549	17.5986	61.2755	22.703	22.5967	2.25269	41.7206	42.1982	12.3593	96.9048	33.672
ENSG00000062598	ELMO2	protein_coding	chr20	44994688	45061704	-	3953.87	-0.178775	0.240086	-0.744627	0.456497	0.701473	3870.69	5729.56	3639.01	2961.76	3863.71	5619.49	3362.69	3742.69	3016.89	3591.22	4945.04	2455.18	3801.15	3406.13	6011.64	2725.26	2257.8	4458.15	3955.05	3732.31	5543.31	4616.51	3611.06	4264.57	4404.16	3238.14	3242.66	4642.52
ENSG00000062650	WAPAL	protein_coding	chr10	88195013	88281572	-	6222.23	-0.0937218	0.184352	-0.508384	0.611184	0.816419	6324.33	7187.49	6266.69	7380.13	6508	5965.14	5458.98	8367.42	6157.61	6273.03	6279.19	5112.4	7385.94	7253.92	6962.32	5647	6127.3	6672.99	6150.25	6510.13	2981.66	5798.32	6064.23	6460.35	6806.13	6325.11	5671.54	4124.82
ENSG00000062716	VMP1	protein_coding	chr17	57784553	57919616	+	4747.56	-1.38623	0.517625	-2.67806	0.00740501	0.0421203	13424.7	14432.7	3883.03	1896.12	2340.18	2911.53	11574.4	3288.06	10227	3488.22	1758.96	2652.41	6161.61	2363.46	2206.97	8054.03	3693.03	3548.73	4885	3377.22	3875.9	2739.85	8771.96	2579.42	2377.54	1807.31	2756.06	1856.17
ENSG00000062725	APPBP2	protein_coding	chr17	58520520	58603580	-	2529.9	0.339609	0.239115	1.42027	0.155528	0.366198	1759.7	2086.41	2289.89	2483.06	2958.79	1570.55	2694.57	2320.2	2563.23	3667.31	2616.26	1773.08	3271.02	2871.78	2507.75	3450.35	2656.28	3425.04	3524.35	3062.99	2340.93	1463.14	1879.87	3231.53	2097.7	2496.58	1945.39	1829.51
ENSG00000062822	POLD1	protein_coding	chr19	50887461	50921273	+	2662.11	1.42142	0.431864	3.29135	0.000997073	0.0088912	991.183	942.713	1262.41	3817.44	3944.56	1495.18	2554.9	4651.96	1096.44	2604.79	785.645	4174.39	2896.75	3057.19	3239.86	938.675	2603.62	4018.57	1457.9	4532.03	1039.29	1693.62	3215.71	5001.03	2786.19	3270.46	3842.85	2623.61
ENSG00000063015	SEZ6	protein_coding	chr17	27281919	27333458	-	80.9322	-0.656295	0.496242	-1.32253	0.185992	0.410111	144.84	126.583	88.7319	28.9271	33.3782	128.208	53.5423	29.7039	177.861	49.1821	129.661	75.0409	32.8127	78.1223	39.652	167.659	93.2153	56.9505	73.1731	31.4233	44.1446	164.956	37.1693	72.5576	64.4078	66.5501	54.1833	123.464
ENSG00000063046	EIF4B	protein_coding	chr12	53399942	53435993	+	35226.3	0.450652	0.281864	1.59883	0.109859	0.291685	30270.5	27901.6	21442.9	34234.7	27494.7	19616.7	38702.9	43820.7	28640.2	34260.4	36345.3	55986.3	37867.9	42104.8	33878.3	28933.4	26532.2	33790.3	41794.8	20279.1	63800.4	45628.4	21550.3	33049.1	37703	59745.8	26939.5	34022.7
ENSG00000063127	SLC6A16	protein_coding	chr19	49792895	49828482	-	252.068	-0.645177	0.528191	-1.22148	0.221903	0.458048	257.254	356.432	501.133	63.4529	248.482	190.579	83.8053	164.197	218.387	136.411	418.84	209.73	102.54	166.661	248.551	152.708	229.125	372.848	170.428	163.401	1025.42	265.512	76.5914	105.208	263.184	283.313	279.253	304.451
ENSG00000063169	GLTSCR1	protein_coding	chr19	48111453	48206533	+	2650.47	-0.76896	0.431126	-1.78361	0.0744878	0.22517	3962.57	4050.67	4585.82	2296.43	103.843	3326.48	1241.95	3239.38	2428.15	2400.64	3327.69	2010.71	2678.34	2291.59	3590.93	2608.86	2574.45	2259.33	2568.47	2161.14	3051.03	4523.86	1832.56	2314.59	2320.9	2002.21	2667.49	1793.03
ENSG00000063176	SPHK2	protein_coding	chr19	49122548	49133974	+	967.179	-0.0686125	0.198198	-0.346181	0.729206	0.886136	1025.77	1023.77	978.067	1333.44	913.078	737.196	701.869	1106.47	695.686	992.921	1114.92	1031.33	814.166	987.466	1305.62	1156.53	896.574	1027.78	857.7	870.427	848.838	1069.96	804.209	1445.71	980.554	676.909	913.823	770.246
ENSG00000063177	RPL18	protein_coding	chr19	49118585	49122793	-	10089.9	0.304105	0.349395	0.870375	0.384096	0.638313	8602.86	8421.13	8002	7971.74	8468.41	6581.92	17524.6	9807.24	7435.28	9642.47	6281.75	12825.3	17536.3	11284	7894.62	8262.27	5418.58	12338.7	8008.29	4717.43	19050.3	10435.2	5314.09	16120.5	9330.25	13679.8	7169.91	14392
ENSG00000063180	CA11	protein_coding	chr19	49141199	49149569	-	323.048	0.279722	0.518978	0.538986	0.589896	0.802813	247.525	214.303	351.902	374.185	513.282	398.484	67.5098	320.967	485.179	56.6058	293.444	481.032	118.946	380.195	594.78	547.828	304.551	195.767	170.428	340.943	194.236	211.279	75.465	400.881	305.382	772.931	266.749	360.571
ENSG00000063241	ISOC2	protein_coding	chr19	55964352	55973710	-	1018.23	0.806809	0.382217	2.11087	0.0347838	0.131822	489.646	564.073	776.404	1332.51	751.38	753.655	2201.05	1370.5	717.074	1067.16	287.473	642.658	1606.8	1047.88	1177.96	850.041	874.516	1411.3	546.483	2033.88	657.125	1005.55	1013.71	1741.38	898.378	1002.05	751.273	938.606
ENSG00000063244	U2AF2	protein_coding	chr19	56165512	56186081	+	12442.6	0.429618	0.247381	1.73667	0.0824463	0.241259	9015.76	10124.5	9361.21	19577.1	16274.5	7288.8	12285.6	19540.2	9283.69	13641.1	9619.68	13549.7	15184.1	14598.5	15161.6	9348.31	11844.7	15213.8	10218.3	13599.2	7416.3	11848.6	11911.1	17633.3	11961	12931.6	11281.6	8680.35
ENSG00000063245	EPN1	protein_coding	chr19	56186592	56221224	+	3668.57	-0.59605	0.339844	-1.7539	0.0794485	0.235353	5470.42	6677.83	3622.88	3389.13	2599.79	4657.07	2334.91	4030.65	2448.41	2392.29	2904.58	3480.74	3968.29	2751.99	3765.01	2527.7	2178.11	2981.89	2580.51	2905.09	10339.9	4935.13	3847.59	4383.38	2860.6	2705.74	3735.52	2244.8
ENSG00000063322	MED29	protein_coding	chr19	39881943	39891277	+	2663.55	-0.351197	0.216239	-1.62411	0.104352	0.281597	3265.39	3624.28	3010.83	2798.46	2532.29	2643.86	2659.65	3016.6	2115.2	2162.16	2838.05	2452.3	2404.56	2110.34	2742.76	2519.15	2070.66	2578.79	3038.07	2509.15	5065.28	3344.32	1870.86	3004.79	2332.01	1764.53	2195.47	1909.48
ENSG00000063438	AHRR	protein_coding	chr5	304291	438406	+	180.287	1.81096	0.730306	2.47973	0.0131483	0.0651331	44.3168	49.9671	72.5988	51.3222	175.792	161.992	87.2972	122.941	233.021	99.2921	87.0096	889.908	986.432	137.495	116.055	438.903	66.1757	89.8749	57.427	142.976	56.7574	145.749	61.9489	115.185	191.003	33.275	167.76	165.554
ENSG00000063515	GSC2	protein_coding	chr22	19136089	19137796	-	3.05624	-0.930549	1.45671	-0.638803	0.522951	NA	3.24269	4.44152	8.06653	0	0.741737	2.59881	13.9675	0	6.75423	4.63982	0.853035	9.62063	0	0	0	0	0	0	0	0	0	12.4282	2.25269	1.81394	3.33144	0	5.20994	5.61199
ENSG00000063587	ZNF275	protein_coding	chrX	152599613	152625568	+	2275.14	0.236264	0.288303	0.819501	0.412501	0.663791	1747.81	1626.71	2514.74	1558.33	1780.17	3619.28	1276.87	2128.78	2129.83	2302.28	3179.26	2181	1166.9	2091.6	3152.82	2771.18	2306.19	1555.46	1809.88	1936.46	4385.46	1768.19	2140.05	2587.58	2580.76	2242.74	2140.24	3023.46
ENSG00000063601	MTMR1	protein_coding	chrX	149861435	149933576	+	3126.62	0.193537	0.328485	0.589179	0.555741	0.779484	2398.51	2221.87	3693.46	3363	3248.07	1758.53	2395.43	2784.74	2736.59	2088.85	5101.15	1876.98	2441.47	3268.64	3390.73	2742.34	3578.47	2922.27	3265.93	4066.18	7445.31	5211.94	1949.7	2716.37	3993.29	2319.75	2485.14	2080.65
ENSG00000063660	GPC1	protein_coding	chr2	241375088	241407493	+	320.246	1.88471	0.736587	2.5587	0.0105063	0.0551619	78.9055	72.1747	131.081	130.638	437.625	952.031	102.429	376.249	383.865	150.33	93.8339	471.411	7.17778	840.596	554.161	169.795	146.583	234.031	93.5504	42.4215	104.686	181.904	963.024	707.436	379.784	360.321	417.837	383.019
ENSG00000063761	ADCK1	protein_coding	chr14	78266426	78401355	+	402.053	-0.222998	0.285915	-0.779945	0.435423	0.683948	322.107	701.761	359.969	437.638	420.565	162.859	381.78	544.572	413.134	392.529	317.329	417.535	476.81	452.068	411.994	313.96	435.479	500.096	401.989	668.532	182.885	354.769	431.39	372.765	363.127	445.885	307.386	266.57
ENSG00000063854	HAGH	protein_coding	chr16	1845621	1877195	-	612.431	-0.593119	0.265091	-2.23742	0.0252591	0.104868	834.453	1080.4	713.888	523.486	538.501	708.609	934.662	730.221	507.693	428.719	383.866	766.764	674.711	466.651	579.307	507.248	442.595	728.788	532.589	495.703	292.616	438.377	788.44	966.83	595.217	506.731	537.665	443.348
ENSG00000063978	RNF4	protein_coding	chr4	2463947	2627047	+	6007.49	0.0241044	0.288575	0.0835292	0.933431	0.976199	5603.37	5553.01	6598.42	5348.71	4894.72	5201.09	3602.46	8554.72	4993.63	5176.18	7126.26	6811.41	4622.49	5727.93	6821.12	5398.18	4803.08	5116.64	3939.31	5219.42	15996.8	7811.69	5335.49	5600.54	5526.86	4660.41	5769.48	6396.27
ENSG00000064012	CASP8	protein_coding	chr2	202098166	202152434	+	6733.52	0.596032	0.538861	1.1061	0.268685	0.516304	4530.04	4923.43	4413.4	4833.62	7074.69	4259.45	4908.43	2548.76	13013.2	5101.02	17928.2	3527.89	4091.34	4173.82	3092.86	10472.8	6224.07	3156.3	18518.4	6954.77	22662.6	7168.81	3847.59	3195.25	4252.03	3736.31	4821.27	5108.32
ENSG00000064042	LIMCH1	protein_coding	chr4	41361624	41702061	+	34.455	-0.372185	0.950104	-0.391731	0.695257	0.866268	55.1258	62.1813	12.0998	3.73252	19.2852	12.1278	67.5098	9.07619	61.9138	24.1271	11.9425	15.393	144.581	19.791	7.73698	2.13578	7.82723	3.5594	5.55745	0	25.2255	27.1161	102.497	27.2091	39.9773	13.31	44.8054	138.897
ENSG00000064102	ASUN	protein_coding	chr12	27058114	27091259	-	1899.32	1.42597	0.412006	3.46104	0.000538096	0.00546423	679.884	697.319	896.393	2470.93	3248.81	781.376	1842.55	1901.05	1945.22	4330.81	1526.08	1198.73	4999.84	1762.44	1279.5	2143.26	3054.04	1086.51	2663.87	2485.59	1466.86	1538.84	1449.6	2463.33	1351.45	1981.29	873.185	1062.07
ENSG00000064115	TM7SF3	protein_coding	chr12	27126128	27167367	-	5474.07	1.95608	0.455937	4.29024	1.78479e-05	0.000355269	1453.81	1793.26	1351.14	5457.88	5379.08	2177.8	6145.72	5207.26	4709.95	5905.56	3419.82	7654.17	24591.1	6207.08	4645.09	5547.69	7295.69	4311.33	7757.27	6183.33	1178.03	4697.86	5339.99	5365.63	4350.86	6047.5	4219.01	4881.03
ENSG00000064195	DLX3	protein_coding	chr17	48067369	48072588	-	12.0897	0.170206	1.18806	0.143264	0.886082	0.956529	12.9708	3.33114	16.1331	9.33131	1.48347	7.79643	34.9189	8.25108	3.37712	11.1356	0.853035	11.5448	4.10159	22.9159	5.80274	0	0	0	0	0	7.56765	10.1685	87.8548	5.44182	6.66288	5.70429	21.8817	39.284
ENSG00000064199	SPA17	protein_coding	chr11	124543694	124567414	+	78.3225	-0.0602031	0.838049	-0.0718372	0.942731	0.979684	74.5819	87.7201	81.6736	70.9179	21.5104	109.15	80.3134	207.102	23.6398	12.9915	46.0639	106.789	10.254	107.288	9.67123	8.54312	5.69253	181.53	1.85248	311.877	39.0995	74.5692	23.6532	92.5109	112.158	117.889	105.241	68.7469
ENSG00000064201	TSPAN32	protein_coding	chr11	2323227	2339430	+	685.38	-2.33553	0.745281	-3.13376	0.00172584	0.0137864	2760.61	3019.13	1459.03	128.772	198.786	259.015	947.465	301.165	1156.1	276.533	205.581	95.2442	1398.64	110.413	297.874	586.272	996.905	1856.23	392.727	71.4881	1117.49	309.575	295.102	164.162	218.765	77.0079	333.436	157.136
ENSG00000064205	WISP2	protein_coding	chr20	43343485	43357150	+	17.8071	0.804357	0.693589	1.1597	0.24617	0.488736	7.56628	12.2142	12.0998	13.0638	11.8678	14.7266	30.263	1.65022	27.0169	29.6948	17.0607	29.824	9.22858	48.9567	7.73698	6.40734	2.84627	7.11881	9.26242	20.4252	10.0902	24.8564	2.25269	10.8836	36.6458	19.965	18.7558	56.1199
ENSG00000064218	DMRT3	protein_coding	chr9	976964	991731	+	3.50608	0.577986	1.66255	0.34765	0.728103	NA	2.16179	0	5.04158	0	5.19216	0.86627	16.2955	0	5.62853	1.85593	0	7.6965	2.05079	0	0	2.13578	0	0	0	0	0	14.6879	0	3.62788	8.88384	0	5.20994	16.836
ENSG00000064225	ST3GAL6	protein_coding	chr3	98451080	98540045	+	340.521	0.0148754	1.06512	0.0139659	0.988857	0.996071	373.99	494.119	144.189	418.976	711.326	13.8603	50.0504	98.1879	604.504	874.142	976.725	171.247	22.5587	223.951	3.86849	919.453	654.641	57.8403	845.659	7.85584	1.26128	29.3757	52.9381	132.418	488.611	700.677	119.829	342.332
ENSG00000064270	ATP2C2	protein_coding	chr16	84402133	84497793	+	34.6728	0.356012	0.616093	0.577854	0.563362	0.785059	31.346	23.318	28.2329	29.8602	5.19216	37.2496	48.8864	23.9281	25.8912	63.1015	18.7668	21.1654	20.5079	69.7893	59.9616	12.8147	17.7892	10.6782	19.4511	22.7819	23.9642	40.6741	65.3279	5.44182	51.0821	17.1129	61.4772	115.046
ENSG00000064300	NGFR	protein_coding	chr17	47572655	47592379	+	26.1621	-0.099664	1.0154	-0.0981521	0.921812	0.971991	9.72807	55.519	18.1497	0	8.90084	138.603	12.8036	8.25108	18.0113	12.0635	22.1789	7.6965	0	15.6245	5.80274	2.13578	4.2694	8.89851	5.55745	21.2108	15.1353	48.583	157.688	23.5812	21.0991	8.55644	29.1756	53.3139
ENSG00000064309	CDON	protein_coding	chr11	125825691	125933230	-	239.916	2.04714	0.567005	3.61045	0.000305661	0.00347642	68.0965	71.0644	50.4158	201.556	275.184	166.324	185.07	331.694	299.438	542.859	373.629	188.564	16.4064	574.98	285.301	133.486	173.622	108.562	234.339	143.762	40.3608	131.061	416.747	458.927	346.47	228.172	191.726	479.825
ENSG00000064313	TAF2	protein_coding	chr8	120743015	120845103	-	2979.77	0.357618	0.25434	1.40606	0.159705	0.372983	2267.72	2412.86	2464.33	6014.96	4107.74	2104.17	3586.17	4174.22	2031.9	2469.31	2822.69	2565.82	4273.86	2920.73	2853.01	2793.6	2462.73	3019.26	2524.94	2846.96	4009.6	2263.06	2069.09	3733.99	2815.07	2833.13	2427.83	2564.68
ENSG00000064393	HIPK2	protein_coding	chr7	139246316	139477577	-	8414.13	-0.683341	0.335582	-2.03629	0.0417217	0.150207	12207.7	14110.7	11746.9	8654.79	7497.48	8239.09	4296.19	10028.4	13058.2	14370.4	11846.1	5393.33	5956.53	5318.57	5969.08	9723.14	10953.9	8326.34	9199.43	5886.38	9612.18	4249.31	10808.4	9027.07	4560.74	5754.68	4637.88	4162.7
ENSG00000064419	TNPO3	protein_coding	chr7	128594948	128695198	-	3796.4	0.343382	0.181753	1.88928	0.0588538	0.19057	2846	3009.13	3330.47	4646.99	4009.09	3402.71	3231.16	5617.34	2913.32	3578.23	3424.08	3476.9	5489.98	3755.08	3966.17	2981.55	3476	4144.93	3926.34	4207.59	4773.93	3243.76	4444.55	4708.99	3577.97	3801.91	3624.03	2690.95
ENSG00000064489	MEF2BNB-MEF2B	protein_coding	chr19	19256376	19302967	-	2.21971	-0.930988	0.952282	-0.977639	0.328253	NA	2.16179	4.44152	5.04158	0	5.9339	1.73254	0	1.65022	2.25141	0.927964	0	1.92413	2.05079	0	0.967123	4.27156	1.42313	0	1.85248	7.85584	2.52255	2.25967	0	0	3.33144	5.70429	1.04199	2.806
ENSG00000064490	RFXANK	protein_coding	chr19	19303008	19312678	+	1619.97	0.64891	0.249353	2.60237	0.0092581	0.0500817	1017.12	1155.91	1051.67	1709.5	1772.01	1317.6	2496.7	1993.46	1136.96	1223.06	956.252	2104.99	2069.25	1857.23	2149.91	1000.61	1065.22	2246.87	1711.69	2148.57	1169.2	1443.93	1573.5	2149.52	1831.18	1625.72	1667.18	1714.46
ENSG00000064545	TMEM161A	protein_coding	chr19	19229978	19249322	-	646.606	0.485677	0.297829	1.63073	0.102948	0.279005	489.646	504.113	435.593	656.924	709.842	521.495	872.972	1182.38	366.98	774.85	288.326	661.899	984.381	863.512	609.287	513.655	556.445	768.831	609.467	644.179	300.184	613.501	676.932	1051.18	672.951	614.162	576.219	585.05
ENSG00000064547	LPAR2	protein_coding	chr19	19734477	19739739	-	1385.95	-0.656813	0.352008	-1.8659	0.0620547	0.197951	2203.95	2556.1	1413.66	1360.5	623.801	1581.81	774.035	888.642	1105.44	940.955	2586.4	982.266	1306.36	2208.26	1150.88	1066.82	875.227	1560.8	1231.9	937.201	1630.83	2969.21	751.271	951.411	1212.64	1468.86	1196.2	1271.12
ENSG00000064601	CTSA	protein_coding	chr20	44518783	44527459	+	3601.05	-2.4993	0.485943	-5.1432	2.70098e-07	1.07072e-05	17171.1	18731	4856.05	1632.98	1496.08	4653.6	2688.75	2723.68	1431.9	1421.64	1458.69	2596.61	8809.19	1632.24	2041.6	1027.31	1707.05	3911.78	1187.44	1338.63	2255.16	2134.26	3311.45	1949.98	2485.25	2679.12	2590.38	906.337
ENSG00000064607	SUGP2	protein_coding	chr19	19101697	19144832	-	5566.34	0.477663	0.178756	2.67216	0.00753654	0.0427071	4171.18	4324.93	3869.92	5263.79	5112.79	4597.3	3957.47	4628.86	6362.48	7799.54	7979.29	5232.66	5565.86	6391.45	5744.71	6865.47	6651.01	4935.11	6219.71	4907.54	4989.61	6658.13	5351.26	4770.66	6163.16	6519.05	6643.71	4180.94
ENSG00000064651	SLC12A2	protein_coding	chr5	127419458	127525380	+	1583.01	0.342912	0.397306	0.863093	0.388086	0.642185	1241.95	988.239	1601.21	1710.43	2307.54	2118.9	913.71	3379.64	1268.67	1842.01	1543.14	1415.19	1455.04	1617.65	1586.08	420.749	909.382	2001.27	770.633	2399.17	1754.43	1011.2	751.271	2917.72	2279.82	1789.25	1224.33	1105.56
ENSG00000064652	SNX24	protein_coding	chr5	122179134	122365049	+	72.2701	-1.86103	0.751191	-2.47744	0.013233	0.0654649	231.312	227.628	155.281	27.0608	170.6	74.4992	112.904	25.5784	61.9138	46.3982	31.5623	33.6722	18.4572	54.1648	85.1068	4.27156	20.6354	114.791	12.9674	1.57117	117.299	22.5967	23.6532	149.65	76.6231	7.60572	34.3856	81.3739
ENSG00000064655	EYA2	protein_coding	chr20	45523263	45817492	+	13.6576	-0.723469	1.07686	-0.67183	0.501692	0.739679	17.2944	23.318	22.183	0	8.90084	10.3952	24.4432	3.30043	25.8912	15.7754	5.11821	19.2413	2.05079	6.24979	0	2.13578	0	1.7797	3.70497	1.57117	2.52255	22.5967	5.63172	5.44182	16.6572	2.85215	28.1337	105.225
ENSG00000064666	CNN2	protein_coding	chr19	1026298	1039068	+	9978.81	-1.20479	0.831964	-1.44813	0.147581	0.353956	16298.8	21542.5	22698.2	1674.97	1205.32	16709.5	3451.15	5736.15	3256.66	881.566	4393.13	7031.72	6789.16	12675.6	22290.2	1453.4	2149.64	25667.8	521.474	600.186	23379	17163.3	12506.9	2009.84	14583.9	3813.32	12827.9	16095.2
ENSG00000064687	ABCA7	protein_coding	chr19	1040102	1065571	+	4365.82	-0.521949	0.407006	-1.28241	0.199698	0.428688	4935.38	6792.2	6239.46	3122.26	2385.43	3225.12	2530.45	2738.53	2807.51	990.137	6384.97	3656.8	3915.99	6670.61	9348.21	4795.89	2403.67	4357.6	3232.58	2632.49	5733.76	7195.93	2479.08	3042.88	6708.41	4266.81	5075.52	4575.18
ENSG00000064692	SNCAIP	protein_coding	chr5	121647049	121799914	+	12.5048	0.0512692	1.14059	0.0449496	0.964147	0.988608	21.6179	4.44152	10.0832	11.1976	17.8017	531.89	24.4432	0	13.5085	26.9109	2.55911	20.2033	0	2.08326	1.93425	0	2.84627	4.44925	0	1.57117	3.78383	13.558	2.25269	22.6742	8.88384	2.85215	25.0077	96.8069
ENSG00000064703	DDX20	protein_coding	chr1	112297867	112310638	+	1419.69	0.280813	0.223391	1.25704	0.208738	0.440561	1156.56	1120.37	1296.7	1297.05	1472.35	1504.71	1443.31	2206.34	887.056	1536.71	1348.65	1353.62	1864.17	1594.74	1057.07	1272.93	1456.58	1648	970.701	1472.97	1725.43	1889.09	1396.67	2186.7	1068.28	1013.46	1365	1146.25
ENSG00000064726	BTBD1	protein_coding	chr15	83685174	83736106	-	4195.03	0.177646	0.23825	0.74563	0.455891	0.701115	3176.76	3985.16	4104.86	4643.26	5019.33	3357.66	4651.19	5231.19	3535.84	3929.93	3693.64	2981.43	5994.47	4098.82	3450.69	3149.21	3947.06	5306.18	4268.12	4974.32	8611.99	3621.13	3870.12	3880.02	4198.72	3441.59	3224.95	3113.25
ENSG00000064763	FAR2	protein_coding	chr12	29302036	29493913	+	1454.34	0.683605	0.359038	1.90399	0.0569114	0.186256	709.069	1159.24	962.942	2314.16	2963.24	1207.58	1911.23	2116.4	1520.83	857.438	1096.15	969.76	2182.05	1152.04	969.057	1377.58	2314.73	1297.4	1710.77	1687.43	906.857	677.902	2350.68	2114.15	958.344	1081.91	1274.35	878.277
ENSG00000064787	BCAS1	protein_coding	chr20	52553316	52687304	-	31.1473	-0.676333	0.675133	-1.00178	0.316451	0.570648	37.8314	67.7332	34.2828	41.9909	37.8286	16.4591	33.7549	8.25108	30.394	63.1015	18.7668	38.4825	6.15238	36.4571	11.6055	43.7835	17.0776	12.4579	25.9348	1.57117	51.7123	40.6741	16.8952	5.44182	15.5467	9.50715	29.1756	119.255
ENSG00000064835	POU1F1	protein_coding	chr3	87308554	87325737	-	6.01158	1.66911	1.46929	1.136	0.255957	0.499843	0	0	6.0499	2.79939	0.741737	52.8425	3.49189	0	12.3828	1.85593	6.82428	6.73444	4.10159	0	1.93425	10.6789	0	0	5.55745	0	0	13.558	0	2220.26	11.1048	0.950715	6.25192	16.836
ENSG00000064886	CHI3L2	protein_coding	chr1	111743393	111786062	+	13923.7	3.86603	0.932468	4.14601	3.38314e-05	0.000599515	743.657	345.328	2093.27	4465.96	2185.16	45027	2655	795.404	3636.03	14191.3	2085.67	41133	783.404	11292.3	58505.1	13345.4	5668.34	1708.51	3009.36	16315	3309.59	4503.53	26260.7	41589.1	35579.8	4256.35	30702.2	13677.8
ENSG00000064932	SBNO2	protein_coding	chr19	1107636	1174282	-	3722.81	-1.3808	0.418206	-3.30172	0.000960927	0.0086651	10265.3	9207.28	5345.09	2231.12	1885.5	3100.38	1671.45	2909.33	3650.66	1860.57	3407.88	2187.73	2852.66	3201.97	2735.99	8391.48	2523.22	2466.67	2993.61	2426.67	10491.3	3348.84	3266.4	1917.33	2786.19	1997.45	2968.62	2147.99
ENSG00000064933	PMS1	protein_coding	chr2	190649107	190742355	+	1127.96	0.95593	0.397859	2.40268	0.0162752	0.0762299	643.134	527.431	669.522	1218.67	2439.57	603.79	1687.75	984.354	583.115	1759.42	603.949	904.339	2458.9	1235.37	946.813	598.018	1229.59	1283.17	1456.98	1555.46	488.114	781.847	749.018	1634.36	1138.24	1733.15	965.922	702.902
ENSG00000064961	HMG20B	protein_coding	chr19	3572775	3579086	+	2886.02	0.462153	0.290421	1.59132	0.111536	0.294627	2141.26	2679.35	1654.65	2634.23	2027.91	4095.72	2694.57	2052.04	1965.48	2205.77	1722.28	4644.84	2060.02	3349.89	3969.07	2366.44	1916.25	5044.57	2788.91	2797.46	1854.08	3338.67	2975.8	4214.69	3117.12	3761.03	3646.95	3089.4
ENSG00000064989	CALCRL	protein_coding	chr2	188207856	188313187	-	131.579	-1.84605	1.07223	-1.72169	0.0851256	0.246244	157.811	521.879	430.551	15.8632	51.1799	17.3254	602.933	90.7619	219.512	332.211	182.55	15.393	4.10159	14.5828	20.3096	296.873	35.5783	5.33911	410.325	4.7135	5.0451	14.6879	36.043	51.6973	25.541	11.4086	51.0574	58.9259
ENSG00000064995	TAF11	protein_coding	chr6	34845555	34855866	-	693.48	0.203882	0.234302	0.870166	0.38421	0.63842	586.927	615.151	630.198	1049.77	906.403	698.214	713.509	820.158	488.556	753.507	872.655	641.696	951.569	560.398	574.471	516.859	486	753.704	639.107	804.438	1194.43	575.087	477.57	678.413	556.35	640.782	636.654	594.871
ENSG00000064999	ANKS1A	protein_coding	chr6	34857042	35059179	+	1020.99	-0.69047	0.1999	-3.45407	0.000552195	0.00556706	1585.68	1888.76	1164.61	1014.31	823.328	792.637	662.295	1429.91	1009.76	1090.36	1037.29	698.458	965.924	1027.05	1235.98	813.732	939.268	797.306	904.012	1057.4	776.946	1266.55	917.97	1190.85	1063.84	740.607	949.25	743.589
ENSG00000065000	AP3D1	protein_coding	chr19	2100988	2164464	-	6809.4	-0.364453	0.222731	-1.63629	0.101778	0.277325	8504.5	9570.37	7439.36	7005.01	5031.2	9022.2	3782.88	7067.88	6966.99	7594.46	5997.69	4795.88	6534.86	6259.16	7720.54	7355.63	6588.4	6761.98	8313.95	7035.69	8267.66	6940.58	7036.27	8126.45	5876.66	5502.74	6596.82	2967.34
ENSG00000065029	ZNF76	protein_coding	chr6	35226686	35263762	+	2154.24	-0.0243238	0.147193	-0.165251	0.868746	0.949978	2396.35	1972.04	2193.09	2063.15	2531.55	2177.8	1659.81	1942.31	1612.01	1880.05	2206.8	2273.35	1834.44	2624.91	2421.68	2292.76	2136.12	2744.3	2622.19	2008.74	1801.1	2173.81	1749.21	2397.12	2144.34	2453.8	2036.04	1969.81
ENSG00000065054	SLC9A3R2	protein_coding	chr16	2075357	2089027	+	85.343	-1.32721	0.514774	-2.57825	0.00993036	0.0527734	109.171	300.913	142.173	49.4559	35.6034	45.9123	138.512	57.7576	72.0451	49.1821	51.1821	102.941	46.1429	227.076	83.1726	149.505	46.9634	39.1534	85.2142	14.1405	3230.13	68.92	59.6962	22.6742	94.3908	34.2257	69.8131	119.255
ENSG00000065057	NTHL1	protein_coding	chr16	2089816	2097867	-	210.647	0.738933	0.448003	1.64939	0.0990671	0.272468	128.627	142.129	125.031	313.532	235.131	164.591	233.956	435.657	129.456	289.525	44.3578	173.171	280.959	217.701	224.372	68.345	140.179	252.718	94.4767	342.514	253.516	145.749	175.71	555.065	182.119	231.975	164.634	152.927
ENSG00000065060	UHRF1BP1	protein_coding	chr6	34759857	34850915	+	3072.99	0.183054	0.221218	0.827482	0.407964	0.658882	2161.79	3413.31	2650.86	4311.06	3173.89	3702.44	2543.26	6015.87	2455.16	3014.03	2542.04	3004.52	3939.58	3140.52	2985.51	2361.11	2571.6	3635.93	2364.7	2788.04	3091.39	2727.43	3121.1	2677.37	3465.81	2932.01	2816.49	2437.01
ENSG00000065135	GNAI3	protein_coding	chr1	110091233	110136975	+	5337.02	-0.104124	0.252002	-0.413189	0.679468	0.85674	5629.31	6624.53	4818.74	3974.2	5922.03	4874.5	8715.75	7340.16	3623.64	4822.63	3202.29	5300.97	8677.94	3816.54	5506.8	4000.32	4330.6	5966.45	5473.16	4747.28	5919.17	5144.14	7293.07	6490.28	4396.39	4737.41	4021.03	4067.29
ENSG00000065150	IPO5	protein_coding	chr13	98605912	98676551	+	13465.5	1.4495	0.298903	4.84939	1.23843e-06	3.8562e-05	4923.49	4783.52	6161.82	13184.2	18896.5	7933.3	18666.5	22724.3	15163.2	15636.2	7637.22	15207.3	25545.7	11770.4	10909.1	9721	14115.4	13208.9	10135.9	14946.5	12079.2	11537.9	16112.3	24412	10957.1	19659.8	10477.2	10528.1
ENSG00000065154	OAT	protein_coding	chr10	126085872	126107545	-	966.606	-0.356966	0.62534	-0.570835	0.568112	0.787898	1334.91	1480.14	790.52	1404.36	1623.66	1389.5	1205.87	1085.02	562.853	718.244	524.617	1142.93	87.1588	1083.3	1029.99	574.525	131.64	1905.17	756.74	42.4215	277.481	1071.08	807.588	2282.84	1174.89	759.621	964.88	853.023
ENSG00000065183	WDR3	protein_coding	chr1	118472343	118509165	+	1000.3	0.661026	0.428025	1.54437	0.1225	0.313492	605.302	650.683	719.938	1516.34	1660.75	695.615	1065.03	1731.9	480.676	2057.3	437.607	753.295	1930.82	963.509	919.734	434.631	1281.53	1068.71	902.16	1383.41	572.619	644.007	586.825	2076.96	895.047	832.827	630.402	510.691
ENSG00000065243	PKN2	protein_coding	chr1	89149905	89301938	+	2639.16	-0.0152048	0.199828	-0.0760895	0.939348	0.978336	2633.07	2723.76	2634.73	1876.53	2900.19	2008.88	2192.91	2061.95	2895.31	2088.85	3384.84	2956.42	2741.91	3036.35	2203.11	3375.6	2821.36	1943.43	2807.44	2076.3	4113.02	2596.36	2452.05	1920.96	2694.02	2760.88	2734.17	3261.97
ENSG00000065268	WDR18	protein_coding	chr19	983174	994569	+	1574.58	1.05517	0.307751	3.42865	0.0006066	0.0060216	756.628	822.792	827.828	2200.32	1896.62	1375.64	1702.88	3104.06	1732.46	1302.86	708.019	1481.58	1802.65	1438.49	1629.6	1306.03	1489.31	2234.42	1303.22	2127.36	625.593	1447.32	1930.55	2766.26	1843.4	1697.03	1376.46	1158.88
ENSG00000065308	TRAM2	protein_coding	chr6	52362200	52441713	-	1608.48	-0.845217	0.476385	-1.77423	0.0760251	0.228315	1951.02	2852.57	3184.26	721.31	1232.03	4463.89	794.986	1933.23	1801.13	1042.1	779.674	1113.11	1879.55	938.51	3129.61	778.492	2132.57	822.222	556.671	2878.38	1325.6	1457.49	14598.5	2132.29	1046.07	590.394	1184.74	844.605
ENSG00000065320	NTN1	protein_coding	chr17	8924859	9147317	+	653.167	2.26465	0.9016	2.51181	0.0120114	0.0611186	130.789	155.453	159.314	60.6535	153.54	462.588	591.293	61.058	400.751	363.762	260.176	319.405	1132.04	793.723	213.734	6298.42	860.284	253.608	621.508	1226.3	732.801	83.6079	1941.82	133.325	229.869	147.361	184.432	317.078
ENSG00000065325	GLP2R	protein_coding	chr17	9725523	9795419	+	12.7093	0.335851	1.13961	0.294707	0.768218	0.904986	3.24269	13.3246	14.1164	0	5.19216	9.52897	17.4594	0	29.2683	25.983	1.70607	20.2033	0	2.08326	1.93425	8.54312	2.84627	1.7797	0	1.57117	15.1353	10.1685	11.2634	9.97667	8.88384	10.4579	34.3856	96.8069
ENSG00000065328	MCM10	protein_coding	chr10	13203554	13253104	+	1273.76	3.53668	0.743446	4.75715	1.96347e-06	5.68995e-05	86.4718	78.837	199.647	2699.55	2446.25	421.874	1073.17	3880.48	255.535	856.511	170.607	1506.59	1764.71	1011.42	1589.95	144.165	523.713	1863.35	314.922	2606.57	312.796	250.824	1415.81	5526.17	905.041	1523.05	1520.26	716.932
ENSG00000065357	DGKA	protein_coding	chr12	56321103	56347811	+	12178.7	-0.078586	0.43101	-0.18233	0.855324	0.944405	13468	9360.51	15523	13635.8	10325.7	4807.8	9624.81	8492.84	10232.7	6467.91	34942	10957.9	7009.62	19762.9	18239	10698.1	11077	9941.41	13571.3	13181.3	7145.13	13242.8	2436.28	8976.28	18164.1	15827.5	13651.1	10240.5
ENSG00000065361	ERBB3	protein_coding	chr12	56473641	56497289	+	136.671	-0.229218	0.510265	-0.449213	0.653278	0.841983	156.73	143.239	171.414	145.568	56.372	80.5631	218.825	51.9818	155.347	228.279	98.099	213.578	123.048	319.781	151.838	72.6165	76.8492	102.333	119.485	11.7838	145.047	161.567	93.4865	61.6739	135.479	107.431	111.493	312.869
ENSG00000065371	ROPN1	protein_coding	chr3	123687368	123711025	-	5.35722	0.361037	1.56958	0.230021	0.818076	0.929588	0	6.66228	6.0499	0	0.741737	5.19762	11.6396	0	4.50282	25.055	1.70607	10.5827	0	0	0	0	1.42313	3.5594	0	0	0	5.64918	7.8844	4.53485	0	1.90143	5.20994	47.7019
ENSG00000065413	ANKRD44	protein_coding	chr2	197831741	198175897	-	3774.49	-1.68076	0.512397	-3.2802	0.00103734	0.0091646	9644.84	9631.44	10086.2	1278.39	3122.71	2193.4	3871.34	2452.22	4811.26	974.362	5418.48	1202.58	2997.24	3815.49	2898.47	5084.23	4500.66	2954.31	4797.93	2594	6688.54	4417.66	1084.67	605.856	3070.48	583.739	2607.05	2298.11
ENSG00000065427	KARS	protein_coding	chr16	75661622	75682541	-	8282.61	0.548526	0.280018	1.95889	0.0501252	0.170255	5682.28	6036.03	5866.39	12125.1	7215.62	5714.78	12619.7	13875	7211.27	8306.2	5445.78	8941.41	12895.4	7733.07	7921.7	4473.39	6772.69	8482.06	5557.45	8385.32	13826.1	8123.52	7787.54	10415.6	7246.99	9631.7	5521.49	8099.51
ENSG00000065457	ADAT1	protein_coding	chr16	75630879	75657198	-	1503.04	0.16888	0.226006	0.747237	0.454921	0.700328	1408.41	1387.98	1263.42	1856.93	1841.73	1562.75	1566.69	1804.51	1455.54	1395.66	1359.74	1344	1930.82	1116.63	1574.48	1068.96	1717.72	1894.49	823.429	2062.16	1065.78	1336.6	1726.68	2044.31	1439.18	1863.4	1094.09	1078.91
ENSG00000065485	PDIA5	protein_coding	chr3	122785909	122944074	+	555.521	0.465905	0.652202	0.714357	0.475007	0.717981	359.939	385.302	498.108	338.726	366.418	855.009	413.207	558.598	782.365	701.541	182.55	540.679	288.137	272.907	267.893	996.342	929.306	124.579	541.851	662.247	45.4059	347.99	3185.3	584.995	269.847	484.865	268.833	301.645
ENSG00000065491	TBC1D22B	protein_coding	chr6	37225548	37300746	+	2163.51	1.43263	0.385031	3.72081	0.000198585	0.00247474	791.217	881.642	905.468	3759.58	1886.24	1406.82	3377.82	1800.39	3628.15	1726.01	3730.32	1314.18	2542.99	1409.33	1470.03	3513.36	2232.9	1707.62	2775.95	3944.42	4835.73	1133.23	1569	1988.98	1331.47	1268.25	2082.93	1564.34
ENSG00000065518	NDUFB4	protein_coding	chr3	120315156	120321347	+	2591.67	0.440954	0.277589	1.58851	0.11217	0.295865	1864.55	1948.72	2080.16	3651.34	2392.1	2273.09	3507.02	1863.09	1780.87	1158.1	2237.51	3719.34	1550.4	2550.95	3204.08	2232.96	1539.83	3304.02	1946.96	2573.57	2892.1	2617.83	3514.19	3279.6	3234.83	3048.94	3731.36	2869.13
ENSG00000065526	SPEN	protein_coding	chr1	16174359	16266955	+	16084.6	-0.206455	0.291943	-0.707175	0.479458	0.721599	17371.1	20428.8	16975	20573.7	14391.2	8602.06	7964.99	27574.3	18016.9	21130.7	18715.6	14465.6	14358.6	15882.8	14743.8	17625.5	19158.2	9671.79	14941.2	16006.3	18813.2	16454.9	25748.2	9160.39	12808.3	15741.9	14255.4	8786.98
ENSG00000065534	MYLK	protein_coding	chr3	123328896	123603178	-	479.1	-3.46161	0.622766	-5.55845	2.72189e-08	1.48054e-06	3311.87	3607.63	717.921	138.103	494.739	886.194	153.643	75.91	229.644	260.758	112.601	138.537	78.9556	124.996	79.3041	116.4	197.816	50.7215	160.24	168.9	420.005	97.1659	671.301	244.882	146.583	219.615	175.054	335.317
ENSG00000065548	ZC3H15	protein_coding	chr2	187350883	187374090	+	3176.71	0.186453	0.238493	0.781796	0.434335	0.683041	2655.76	2903.65	2925.13	3488.98	2907.61	2857.82	2919.22	3600.77	2451.79	3783.31	2534.37	3431.68	5314.63	3760.29	2628.64	2383.53	2680.47	2532.52	3127.92	2946.72	6689.81	3479.9	3087.31	2673.75	2715.12	3086.02	2751.89	2629.22
ENSG00000065559	MAP2K4	protein_coding	chr17	11924141	12047147	+	1586.36	-0.181227	0.233594	-0.775819	0.437856	0.686385	1815.91	1859.89	1644.56	1647.91	1984.89	1429.35	1494.53	1797.09	1421.77	1546.92	1678.77	1011.13	1936.98	1391.62	1788.21	1475.82	1113.6	2630.4	1901.57	1626.16	1840.2	977.308	1793.14	1969.94	1240.41	1044.84	1321.24	1034.01
ENSG00000065600	TMEM206	protein_coding	chr1	212537273	212588243	-	1124.16	0.630772	0.342862	1.83973	0.0658082	0.20628	713.392	777.266	773.379	1004.05	1410.78	531.024	2359.35	1246.74	638.275	953.947	1073.12	1063.08	2131.8	1271.83	1416.83	497.637	747.145	1522.53	1155.02	1604.95	755.504	1177.29	867.284	1624.38	1052.73	1411.81	889.857	805.321
ENSG00000065609	SNAP91	protein_coding	chr6	84262599	84419410	-	16.6746	-1.6854	1.25416	-1.34384	0.178999	0.400598	97.2807	21.0972	11.0915	0	5.9339	10.3952	17.4594	0	31.5197	25.055	6.82428	5.77238	0	2.08326	1.93425	0	5.69253	3.5594	4.63121	0	21.4417	30.5056	0	5.44182	23.3201	2.85215	29.1756	103.822
ENSG00000065613	SLK	protein_coding	chr10	105726959	105788991	+	4579.03	-0.142878	0.314826	-0.45383	0.649951	0.839665	5098.59	5480.84	4420.46	3245.43	3575.17	3536.11	4166.99	5537.3	5664.55	4337.3	5014.14	2732.26	7345.95	3437.38	3374.29	7852.2	5469.81	2823.5	6969.97	4253.94	4603.66	5672.91	7763.88	2992.09	3631.27	2430.03	4047.08	2735.85
ENSG00000065615	CYB5R4	protein_coding	chr6	84569362	84677143	+	1727.27	-0.852635	0.471046	-1.81009	0.0702821	0.216364	3212.43	3164.58	2236.45	653.192	1594.73	874.933	2170.79	1441.46	917.45	1132.12	1192.54	625.341	4180.55	1224.96	1515.48	1030.51	1283.67	1979.03	1502.36	3304.17	2982.92	3804.16	1184.91	721.041	1088.27	676.909	1198.29	1470.34
ENSG00000065618	COL17A1	protein_coding	chr10	105791044	105845760	-	93.0082	0.350865	0.613376	0.572022	0.567307	0.78747	79.9864	59.9606	83.6903	47.5897	80.8493	80.5631	74.4936	35.4797	149.719	141.978	110.895	57.7238	14.3556	62.4979	19.3425	166.591	117.409	28.4752	81.5093	73.8449	45.4059	146.879	214.005	58.0461	65.5183	40.8808	66.6872	399.855
ENSG00000065621	GSTO2	protein_coding	chr10	106028631	106064703	+	123.954	-0.878621	0.472391	-1.85994	0.0628936	0.199917	229.15	188.765	208.722	94.2462	56.372	106.551	132.692	33.0043	155.347	103.004	93.8339	62.5341	67.6762	136.454	61.8959	307.552	75.4261	89.8749	37.0497	82.4863	113.515	277.94	261.312	72.5576	92.1698	106.48	110.451	113.643
ENSG00000065665	SEC61A2	protein_coding	chr10	12171636	12211960	+	709.664	1.18828	0.341286	3.48176	0.000498131	0.00513877	303.732	287.589	402.318	705.447	488.805	1068.11	746.1	613.056	566.23	436.143	999.757	678.254	456.302	606.229	752.422	1230.21	582.062	485.859	790.084	582.118	1796.06	1153.56	557.54	373.672	801.766	658.846	764.819	983.502
ENSG00000065675	PRKCQ	protein_coding	chr10	6469105	6622263	-	4369.81	0.835733	0.409615	2.04029	0.0413218	0.149223	2806.01	1906.52	2995.71	4495.82	5233.7	3076.12	3165.98	2830.12	3577.49	2499.01	8015.97	7638.78	5022.4	6622.69	8715.71	3896.73	2860.5	4674.39	2876.91	3074.77	769.378	3403.07	3854.35	3709.51	6147.62	4976.99	6838.56	6669.85
ENSG00000065717	TLE2	protein_coding	chr19	2997636	3047633	-	279.527	-1.05695	0.756012	-1.39806	0.162095	0.37695	466.948	366.426	730.021	61.5866	68.9815	381.159	66.3459	95.7126	1404.88	73.3091	51.1821	228.971	24.6095	251.033	513.542	252.022	570.677	222.463	69.4681	159.473	336.761	38.4144	236.532	195.905	337.586	114.086	135.458	373.198
ENSG00000065802	ASB1	protein_coding	chr2	239335383	239360891	+	1124.34	0.14772	0.351621	0.42011	0.674405	0.854029	1014.96	988.239	1073.86	517.888	1222.38	869.735	1038.25	1168.35	984.992	1203.57	2081.41	913.96	155.86	1285.37	1383.95	1252.64	1476.5	1550.12	1426.41	1355.13	1048.12	1138.88	1197.3	975.899	932.803	1007.76	1298.32	918.964
ENSG00000065809	FAM107B	protein_coding	chr10	14560556	14816896	-	3543.68	-1.93249	0.548741	-3.52168	0.000428824	0.00454992	10805.7	8656.53	11709.6	804.359	6841.78	2413.43	2874.99	5835.17	3339.97	726.596	2045.58	1690.34	4229.76	1170.79	2802.72	859.652	2590.81	6681	368.644	2484.8	42465.9	3314.94	3649.35	1990.8	3207.07	1563.93	1545.27	2004.88
ENSG00000065833	ME1	protein_coding	chr6	83920108	84140797	-	53.9913	-3.32881	0.686761	-4.84711	1.25273e-06	3.88251e-05	329.674	454.146	41.341	50.3891	14.093	6.93016	51.2143	19.8026	37.1483	44.5423	18.7668	37.5205	18.4572	83.3305	17.4082	4.27156	5.69253	24.9158	14.8199	1.57117	12.6128	28.2459	34.9166	18.1394	32.2039	8.55644	32.3016	68.7469
ENSG00000065882	TBC1D1	protein_coding	chr4	37892708	38140796	+	6664.53	-0.306228	0.329459	-0.929486	0.352637	0.607351	6055.19	9061.82	8993.18	8316.06	7495.99	4264.65	6217.89	7138.01	3811.64	4909.86	5684.63	5899.37	4629.67	7156.01	6357.87	3548.6	4077.99	4370.06	6392.92	6266.6	18072.8	8885.03	5349	6869.39	6622.9	9097.39	5580.88	5481.52
ENSG00000065883	CDK13	protein_coding	chr7	39989636	40136733	+	6880.13	-0.137799	0.149718	-0.920393	0.357367	0.612191	7082.04	7015.39	8371.04	6264.11	7517.51	6167.84	5552.1	7713.11	6616.89	7993.48	7676.46	5939.78	9571.06	7990.35	7428.47	6986.14	6515.82	7279.87	7477.55	7350.71	5960.79	6443.46	4863.55	6736.97	6567.38	6346.02	5515.24	5700.38
ENSG00000065911	MTHFD2	protein_coding	chr2	74425689	74444692	+	2154.63	0.509853	0.510771	0.998203	0.318181	0.572246	1387.87	2161.91	1139.4	1984.77	1812.81	3297.89	4177.46	4609.88	1565.86	2937.93	517.792	2828.47	4421.51	1004.13	1354.94	4735.03	1095.1	2306.49	700.239	1082.53	2884.54	1189.72	3176.29	2932.23	1051.62	1585.79	1248.3	1139.23
ENSG00000065923	SLC9A7	protein_coding	chrX	46464753	46618490	-	736.391	-0.816958	0.824634	-0.990692	0.321836	0.57634	900.387	947.155	1750.44	285.538	206.945	1179.86	182.742	324.268	183.49	786.913	381.307	736.94	2886.49	353.113	220.504	145.233	557.868	121.02	273.241	26.7098	2184.53	3163.54	423.505	833.505	252.079	771.981	264.665	274.988
ENSG00000065970	FOXJ2	protein_coding	chr12	8185299	8208099	+	3205.39	-0.310129	0.188595	-1.64441	0.100091	0.27432	4122.54	3910.76	3591.62	3623.35	3603.36	3425.23	2806.31	4083.46	2835.65	2751.41	3253.48	3460.54	3459.69	2433.25	4198.28	2228.69	3325.15	2840.4	3075.12	3616.83	3448.33	3039.26	3116.59	3051.05	2972.75	3048.94	2916.52	1512.43
ENSG00000065978	YBX1	protein_coding	chr1	43148098	43168020	+	23152.5	0.673692	0.301779	2.2324	0.0255883	0.105631	13014	18554.5	13787.7	31118	23920.3	14641.7	21484.4	42299.2	14146.7	32918.6	12061.9	27689.1	36468.3	24375.2	21403.4	12621.4	15552	25471.1	18766.6	19587.7	35356.1	21726.8	25625.4	31504.5	21334.5	27279.8	18871.4	26690.6
ENSG00000065989	PDE4A	protein_coding	chr19	10527449	10580305	+	701.701	-2.22192	0.677757	-3.27835	0.00104415	0.00921143	2402.83	3226.77	1422.73	178.228	385.703	978.019	117.56	902.669	523.453	1787.26	500.732	480.069	56.3969	628.104	385.882	396.187	826.841	543.699	75.9518	1254.58	418.744	250.824	460.674	118.813	238.753	101.727	795.036	189.405
ENSG00000066027	PPP2R5A	protein_coding	chr1	212458879	212535200	+	3116.65	-0.610039	0.224761	-2.71417	0.0066443	0.0389232	4278.19	5226.56	4004.03	3273.42	2419.55	2704.5	3224.18	3939.89	2348.22	3549.46	2007.19	1727.87	3599.14	3204.06	3638.32	2684.68	2574.45	3150.07	3296.49	2813.96	4231.58	1934.28	4152.83	2897.77	2800.63	2378.69	2102.73	3103.43
ENSG00000066032	CTNNA2	protein_coding	chr2	79412357	80875905	+	15.24	0.431867	1.46519	0.294751	0.768184	0.904986	7.56628	9.99343	17.1414	0	7.41737	6.06389	22.1153	0	28.1426	17.6313	5.97125	14.4309	0	0	0	0	1.42313	1.7797	8.33618	0	0	10.1685	9.01075	4.53485	58.8554	9.50715	32.3016	154.33
ENSG00000066044	ELAVL1	protein_coding	chr19	8023463	8070543	-	5062.65	0.979745	0.305199	3.21018	0.00132653	0.0112006	2489.31	2788.17	2853.54	6941.56	7280.15	3815.92	5571.89	8199.93	3882.56	5603.04	2925.06	5844.53	7911.97	5265.44	5870.44	2951.65	4571.11	6534.18	3452.1	6516.42	2970.3	3633.55	6738.91	8985.35	4679.56	5635.84	4765.01	3076.78
ENSG00000066056	TIE1	protein_coding	chr1	43766664	43788779	+	99.9933	1.06993	0.926939	1.15427	0.248391	0.4911	38.9123	49.9671	62.5156	13.0638	109.035	671.359	229.301	48.6814	63.0395	47.3261	41.7987	60.61	264.553	33.3322	27.0794	23.4936	10.6735	405.772	11.1149	3.14233	40.3608	22.5967	132.909	146.929	25.541	41.8315	86.4849	88.3889
ENSG00000066084	DIP2B	protein_coding	chr12	50898768	51142450	+	5659.98	-0.360459	0.293951	-1.22626	0.220103	0.455722	5871.43	6813.3	8470.87	5300.18	3790.28	3370.66	4179.79	6671.83	6328.71	6328.71	6494.16	4361.03	7986.82	4044.65	4556.12	6549.37	5779.35	4363.83	6273.44	4671.87	10802.8	7664.81	8004.92	3675.95	3474.69	4456.95	5059.89	3132.9
ENSG00000066117	SMARCD1	protein_coding	chr12	50478755	50494495	+	7793.1	0.84998	0.188937	4.49874	6.83581e-06	0.000161952	3970.14	3855.24	5794.8	9357.43	6588.11	8357.77	7669.35	11118.3	5809.76	9232.31	8649.78	8604.69	6789.16	7460.16	9612.23	6787.51	6486.64	9244.66	7818.41	8668.13	8571.63	9971.94	6253.46	11747.1	7245.88	8513.65	7908.68	6119.88
ENSG00000066135	KDM4A	protein_coding	chr1	44115829	44171186	+	1737.5	0.299143	0.21075	1.41942	0.155777	0.366526	1290.59	1399.08	1633.47	1333.44	1963.38	2147.48	1376.97	2008.31	1453.29	2238.25	2506.22	1374.79	1805.72	1858.27	2022.25	1710.76	1442.35	1642.66	2176.67	1635.59	2821.47	1932.02	1371.89	1829.36	1671.27	1367.13	1336.87	1300.58
ENSG00000066136	NFYC	protein_coding	chr1	41157320	41237275	+	3152.28	-0.344775	0.185587	-1.85775	0.0632049	0.200676	3906.36	4232.77	3534.15	2917.9	3748.74	2710.56	2869.17	3772.4	2022.89	2277.22	3271.39	3039.16	3847.29	2860.32	3605.43	3134.26	2750.21	3315.58	2717.59	3204.4	2521.29	2425.76	3184.17	4771.57	3287.02	2906.34	3165.56	2264.44
ENSG00000066185	ZMYND12	protein_coding	chr1	42896000	42921938	-	29.1903	-1.52372	0.665261	-2.2904	0.021998	0.094812	83.2291	74.3955	51.4241	13.0638	17.8017	21.6568	69.8377	4.95065	25.8912	26.9109	19.6198	16.3551	42.0413	8.33305	8.7041	13.8826	11.3851	17.797	50.9433	29.8522	88.2893	11.2984	28.1586	13.6045	0	13.31	12.5038	42.09
ENSG00000066230	SLC9A3	protein_coding	chr5	473425	524447	-	53.3296	0.650071	0.770664	0.84352	0.398938	0.651418	38.9123	27.7595	39.3243	4.66565	19.2852	164.591	117.56	27.2286	281.426	79.8049	40.9457	20.2033	21.5333	20.8326	17.4082	38.444	79.6955	20.4666	79.6568	54.9909	12.6128	48.583	82.2231	5.44182	25.541	17.1129	35.4276	71.5529
ENSG00000066248	NGEF	protein_coding	chr2	233743396	233877982	-	19.5082	0.24144	0.780461	0.309356	0.757051	0.899647	8.64718	22.2076	19.158	9.33131	5.19216	19.9242	20.9513	2.47533	32.6454	47.3261	10.2364	26.9378	8.20318	16.6661	6.76986	8.54312	11.3851	7.11881	17.5986	1.57117	7.56765	15.8177	29.2849	5.44182	22.2096	6.65501	42.7215	113.643
ENSG00000066279	ASPM	protein_coding	chr1	197053258	197115824	-	3508.95	3.10039	0.710468	4.36386	1.27787e-05	0.000273069	304.813	243.173	807.662	6292.1	8357.15	2376.18	1797.16	8633.93	827.393	1060.66	897.393	4219.61	2754.22	3648.83	3866.56	614.037	930.729	2437.3	5760.3	4345.06	571.358	502.777	3899.4	14195	4403.05	7425.09	3935.59	3144.12
ENSG00000066294	CD84	protein_coding	chr1	160510885	160549306	-	7810.38	0.6966	0.547613	1.27207	0.203349	0.433445	7280.92	5354.26	2441.13	6133.47	2696.21	8944.24	3534.95	7762.62	3345.6	5178.97	11399.1	13252.4	7588.97	8328.88	23472.1	5024.42	3142.99	10349.9	3958.76	7147.24	1085.96	8164.2	9578.42	2671.93	12078.7	13366.1	14286.7	11121.6
ENSG00000066322	ELOVL1	protein_coding	chr1	43829068	43833696	-	1810.55	-0.856584	0.397791	-2.15335	0.0312909	0.122438	3167.03	3747.53	2134.61	1329.71	1877.34	1443.21	1941.49	2486.88	876.924	1281.52	1293.2	963.987	3726.29	1378.08	1802.72	677.042	1155.58	1930.09	1569.98	1634.01	4264.37	1152.43	2480.21	1743.2	1317.03	966.877	1486.92	867.053
ENSG00000066336	SPI1	protein_coding	chr11	47376411	47400127	-	4328.09	-2.76424	0.818287	-3.37808	0.000729928	0.00696926	18123.4	27438.6	8864.11	1188.81	588.939	1269.09	3011.17	4095.84	3070.92	226.423	2600.05	555.11	4931.14	1153.09	1147.97	2345.09	1374.75	439.586	1815.43	1484.75	14740.5	11305.1	3836.33	410.857	1783.43	457.294	2185.05	743.589
ENSG00000066379	ZNRD1	protein_coding	chr6	30026676	30032686	+	0.485724	1.46811	3.34898	0.438376	0.661114	NA	0	0	0	0	0	0	0	0	2.25141	0.927964	0	0	4.10159	0	0	0	0	0	0	0	0	0	4.50537	1.81394	0	0	0	0
ENSG00000066382	MPPED2	protein_coding	chr11	30406040	30608419	-	224.625	2.25889	1.46666	1.54016	0.123522	0.315105	54.0449	43.3048	56.4657	23.3283	11.1261	9.52897	514.471	11.5515	27.0169	14.8474	1261.64	89.4719	9.22858	1046.84	3.86849	17.0862	1.42313	26.6955	1.85248	0	1547.59	33.8951	6.75806	8947.26	16.6572	1224.52	25.0077	148.718
ENSG00000066405	CLDN18	protein_coding	chr3	137717577	137752494	+	6.60174	0.137545	1.39114	0.0988721	0.92124	0.971847	6.48538	4.44152	7.05822	0	6.67563	1.73254	9.3117	0.825108	4.50282	4.63982	0.853035	4.81032	0	0	0	0	0	4.44925	0	3.14233	0	6.77902	6.75806	12.6976	6.66288	0.950715	17.7138	74.3589
ENSG00000066422	ZBTB11	protein_coding	chr3	101367733	101396339	-	2520.32	-0.117636	0.227095	-0.518003	0.604456	0.81191	2484.98	2808.15	2835.39	2221.78	2941.73	1440.61	2546.75	1607.31	2684.81	2271.66	2802.22	2543.69	2898.8	3161.35	2060.94	2223.35	2018.72	2467.56	2032.17	2646.63	4524.2	3241.5	3025.36	2111.43	2058.83	2326.4	1897.46	2685.34
ENSG00000066427	ATXN3	protein_coding	chr14	92524896	92572965	-	2078.64	0.388781	0.242017	1.60642	0.108181	0.288687	1569.46	1825.47	1492.31	2207.79	2621.3	1566.22	2476.91	2197.26	1663.79	2973.2	1683.89	1580.67	2940.84	1658.28	2191.5	1767.36	2559.51	2337.64	2927.85	3193.4	1471.91	1758.03	1374.14	2482.38	1734.57	2678.16	1699.48	1568.55
ENSG00000066455	GOLGA5	protein_coding	chr14	93260576	93306308	+	1130.84	-0.174916	0.193802	-0.902554	0.366763	0.622179	1176.02	1416.85	1185.78	1070.3	1128.92	1602.6	1136.03	1115.55	910.695	1293.58	1091.89	905.301	1511.44	1074.96	1114.13	1182.15	1084.43	1197.74	1338.42	1404.62	1227.22	732.134	874.042	1348.66	1003.87	915.539	870.059	750.604
ENSG00000066468	FGFR2	protein_coding	chr10	123237848	123357972	-	30.8261	-0.524287	1.41599	-0.370262	0.711187	0.876065	8.64718	81.0578	37.3077	0	14.8347	41.581	43.0666	1.65022	50.6567	30.6228	5.11821	25.9757	2.05079	2.08326	0	6.40734	0	285.642	0	1.57117	2.52255	39.5443	0	36.2788	13.3258	0.950715	35.4276	96.8069
ENSG00000066557	LRRC40	protein_coding	chr1	70610488	70671303	-	1387.91	0.802774	0.294573	2.72522	0.00642595	0.0379868	699.34	845	956.892	1780.41	2342.41	795.236	1464.26	1921.68	980.489	1052.31	1089.33	1073.66	2529.66	1142.67	1488.4	1003.82	1006.16	1300.96	1292.11	1739.28	2057.14	1097.07	1342.6	2519.56	1305.92	1575.34	1274.35	1185.53
ENSG00000066583	ISOC1	protein_coding	chr5	128430444	128449721	+	600.263	0.357693	0.517727	0.690892	0.489633	0.729673	479.918	521.879	437.609	712.912	1386.31	440.931	1176.77	1210.43	422.139	542.859	175.725	634.962	327.102	674.977	658.611	148.437	327.321	1125.66	389.948	644.964	387.212	178.514	1001.32	1270.66	466.402	279.51	461.6	322.69
ENSG00000066629	EML1	protein_coding	chr14	100204030	100408397	+	29.2185	0.061858	0.818936	0.0755346	0.939789	0.97852	10.809	38.8633	34.2828	16.7964	14.8347	14.7266	57.0342	6.60087	36.0226	52.8939	9.38339	27.8998	12.3048	46.8734	19.3425	8.54312	4.2694	8.00866	5.55745	1.57117	15.1353	61.0112	13.5161	20.8603	16.6572	22.8172	52.0994	189.405
ENSG00000066651	TRMT11	protein_coding	chr6	126307576	126360422	+	447.927	0.316292	0.243376	1.2996	0.193738	0.421108	346.968	339.776	415.426	232.35	608.966	301.462	464.421	394.402	391.745	397.168	412.016	558.959	525.003	711.434	261.123	385.508	512.328	459.163	507.58	439.141	662.17	402.222	477.57	399.974	507.489	566.626	369.905	491.049
ENSG00000066654	THUMPD1	protein_coding	chr16	20744986	20753406	-	3130.52	-0.218019	0.198988	-1.09564	0.273238	0.521819	3571.28	3200.12	3964.7	2567.04	3348.94	3290.96	3276.55	3893.69	2414.64	3524.41	3032.54	3325.85	4614.29	3070.73	2618	3494.14	2636.36	3367.2	2487.89	3597.97	3293.19	3857.26	2163.71	2776.23	3131.55	1790.2	3054.06	2291.1
ENSG00000066697	MSANTD3	protein_coding	chr9	103189438	103213511	+	605.521	0.270987	0.500834	0.541072	0.588458	0.801829	638.81	486.347	408.368	177.295	695.749	544.018	733.296	117.99	257.786	436.143	428.224	1077.51	821.343	732.267	668.282	130.283	441.883	1434.44	493.687	256.1	597.845	770.548	1002.45	998.574	446.413	599.901	537.665	1021.38
ENSG00000066735	KIF26A	protein_coding	chr14	104605060	104647231	+	170.964	1.08616	0.924594	1.17475	0.240096	0.481059	100.523	102.155	53.4408	115.708	28.186	620.249	108.249	25.5784	56.2853	90.9404	40.9457	101.979	15.381	172.911	686.657	27.7651	14.9429	59.62	58.3532	7.85584	118.56	59.8813	92.3602	526.042	377.563	791.946	136.5	196.42
ENSG00000066739	ATG2B	protein_coding	chr14	96747595	96830207	-	4067.58	0.307378	0.186307	1.64984	0.0989748	0.272296	3199.46	3175.69	3693.46	4705.78	4402.21	4260.32	2930.86	4265.81	4872.05	4825.41	6262.98	3180.58	4259.5	4913.37	4075.46	4894.14	4208.21	3727.59	4884.07	3589.33	3090.13	3731.85	3293.43	4081.36	4701.77	4291.53	3638.62	2737.25
ENSG00000066777	ARFGEF1	protein_coding	chr8	68085747	68255912	-	7564.42	0.157077	0.21988	0.714378	0.474994	0.717981	6810.73	7527.27	6242.49	12788.6	9931.12	5983.33	5025.99	7818.73	5775.99	6431.72	8983.31	6992.27	9912.52	7453.91	9896.57	5523.13	6430.43	8700.96	7899.92	9410.51	5726.19	7491.94	6201.65	7753.68	8613.99	7186.46	7678.4	5611.99
ENSG00000066813	ACSM2B	protein_coding	chr16	20547548	20587749	-	9.82094	0.248724	1.336	0.186171	0.852311	0.943148	6.48538	4.44152	14.1164	0	2.96695	4.33135	17.4594	0	15.7599	10.2076	3.41214	15.393	0	0	3.86849	0	1.42313	2.66955	1.85248	0	2.52255	28.2459	0	1.81394	19.9886	11.4086	36.4695	70.1499
ENSG00000066827	ZFAT	protein_coding	chr8	135490031	135725292	-	989.211	-0.232292	0.213052	-1.09031	0.275578	0.524291	1089.54	1236.96	1096.04	835.152	1427.84	835.084	1046.4	768.176	934.335	1143.25	896.54	809.095	1168.95	939.551	1052.23	1617.85	1036.75	1282.28	888.266	924.632	837.487	1042.84	777.177	1107.41	697.381	674.057	763.777	768.843
ENSG00000066855	MTFR1	protein_coding	chr8	66556969	66683496	+	679.27	0.595458	0.254834	2.33665	0.0194573	0.0868423	501.536	423.055	474.917	650.392	614.9	673.092	822.921	872.965	511.07	610.6	566.415	887.022	1179.21	669.769	743.717	625.784	565.696	916.546	490.908	828.791	413.698	409.001	1064.39	893.365	736.248	594.197	765.861	513.497
ENSG00000066923	STAG3	protein_coding	chr7	99775186	99819111	+	1041.27	1.15604	0.346085	3.34033	0.000836792	0.0077684	358.858	364.205	766.321	1011.51	1196.42	651.435	741.444	826.759	996.249	784.129	1481.72	1586.44	330.178	1634.32	1521.28	1649.89	870.958	1034.01	915.127	1097.46	1174.25	1569.34	631.879	661.181	1154.9	1231.18	1311.86	1602.22
ENSG00000066926	FECH	protein_coding	chr18	55215515	55254004	-	1926.55	0.829481	0.369841	2.2428	0.0249095	0.103802	1137.1	1155.91	1119.23	1639.51	1906.26	1079.37	3625.74	2082.57	2046.53	1679.61	1250.55	1661.48	760.845	2582.2	2092.85	2395.28	3340.81	2229.08	2939.89	1467.47	648.296	3329.63	1826.93	2737.23	2187.65	918.391	1909.96	2192.89
ENSG00000066933	MYO9A	protein_coding	chr15	72114632	72410918	-	4581.86	0.568349	0.270727	2.09934	0.0357869	0.134492	2900.05	3311.16	3393.99	3630.81	4333.97	4652.74	3699.07	7146.26	5506.95	7628.79	3959.79	3983.9	5071.62	4133.19	5781.46	4676.29	5166.69	4709.09	6235.46	4273.58	1869.21	7199.32	5779.27	4221.94	4058.8	4695.58	3429.18	2843.88
ENSG00000067048	DDX3Y	protein_coding	chrY	15016019	15032390	+	5252.83	0.232924	1.05275	0.221254	0.824895	0.932933	2.16179	6672.28	6952.34	5581.05	3689.4	7235.09	4444.01	6834.37	0	8402.71	5709.36	6839.31	10232.4	7132.05	0.967123	7897.05	5417.16	4887.95	1323.6	4810.13	7481.89	7371.05	5257.77	3296.84	4439.7	4019.62	6416.56	4732.31
ENSG00000067057	PFKP	protein_coding	chr10	3108525	3179904	+	6491.34	1.74156	0.418134	4.16506	3.11266e-05	0.000560378	2139.1	1570.08	2587.34	6946.23	6601.46	4488.15	5838.44	10363.4	5531.71	12075.6	2807.34	7441.56	9927.9	8170.55	9343.37	3981.09	7962.43	8076.29	7731.34	7338.92	1446.68	2125.22	13351.7	8201.73	7861.09	7619.03	6667.68	3562.21
ENSG00000067064	IDI1	protein_coding	chr10	1085848	1095110	-	3030.94	0.292352	0.469791	0.622302	0.533743	0.763796	2461.2	2723.76	2388.7	2501.72	2208.89	2840.5	7163.02	6219.67	2672.42	2514.78	1257.37	3410.51	7755.08	1174.96	2330.77	4383.69	1919.81	1846.44	1265.25	3393.72	3491.21	4926.09	3661.74	3753.04	1342.57	1410.86	1603.62	2244.8
ENSG00000067066	SP100	protein_coding	chr2	231280657	231408805	+	5674.94	-1.32949	0.33813	-3.93189	8.428e-05	0.00125515	9411.37	10917.3	16488	4791.63	3602.62	6813.21	3767.75	4604.93	4559.11	4689.93	8282.97	2394.57	7129.59	4385.27	4288.22	4132.73	3971.25	5416.52	8027.74	5209.99	10507.7	4705.77	4330.79	2302.8	3328.11	2737.11	4303.41	3797.92
ENSG00000067082	KLF6	protein_coding	chr10	3818188	3827473	-	32207.5	1.06485	0.542914	1.96136	0.0498368	0.169577	12677.8	25615.4	10630.7	13858.9	18582.7	18335.5	56090.2	24731	69380.6	26422.8	10664.6	56172.9	36263.2	21172.2	17479.8	58465.9	18171.3	14820.5	107310	22079.6	51419.7	19247.9	63168.7	10915.4	30142.9	43964.9	22471.5	21554.3
ENSG00000067113	PPAP2A	protein_coding	chr5	54720682	54830878	-	516.47	1.25058	0.844981	1.48001	0.138872	0.340212	230.231	188.765	275.27	526.286	74.9154	1181.59	309.614	515.693	227.392	306.228	549.355	193.375	32.8127	348.946	398.455	70.4808	190.7	590.861	188.027	981.194	169.011	4445.91	1024.97	479.787	506.379	88.4165	217.775	148.718
ENSG00000067141	NEO1	protein_coding	chr15	73344051	73597547	+	1250.09	1.40393	0.997016	1.40813	0.159091	0.371922	572.875	743.955	201.663	294.869	3526.96	3873.96	1003.34	301.165	536.961	3058.57	219.23	4028.16	48.1937	312.489	3692.47	68.345	118.12	372.848	335.3	152.403	639.467	68.92	662.29	123.348	2289.81	5073.97	1068.04	1614.85
ENSG00000067167	TRAM1	protein_coding	chr8	71485677	71520622	-	15918.5	0.243676	0.256308	0.950715	0.341749	0.596645	13261.5	13211.3	14544	18494.7	13761.4	23221.2	18926	22694.6	18019.2	16944.6	9627.35	19038.3	21291.4	10661.1	14168.3	22709.8	15132.9	13043.4	20365.3	15342.4	22361.2	10350.4	14755.1	16556.7	9601.21	12232.9	10984.6	14417.2
ENSG00000067177	PHKA1	protein_coding	chrX	71798664	71934167	-	224.063	2.79635	0.985791	2.83666	0.00455883	0.0292069	22.6988	34.4218	49.4075	5.59878	468.036	303.195	316.598	11.5515	215.01	1552.48	17.9137	76.003	27.6857	90.6219	184.72	111.061	654.641	298.1	348.267	6.28467	15.1353	51.9725	168.952	528.763	139.92	321.342	58.3513	195.017
ENSG00000067182	TNFRSF1A	protein_coding	chr12	6437923	6451280	-	3796.32	-0.676899	0.349132	-1.9388	0.0525251	0.176016	6569.69	7781.55	2758.75	1599.39	2895	2744.34	4877	3736.09	2787.25	1718.59	5130.15	3184.43	8866.61	3314.47	3931.35	3247.45	3224.11	3732.92	1892.31	2781.75	2936.25	3667.45	5069.67	3777.53	3812.28	2765.63	4004.36	3490.66
ENSG00000067191	CACNB1	protein_coding	chr17	37329709	37353956	-	853.175	1.09917	0.327498	3.35627	0.000790001	0.00742894	497.213	470.801	299.47	787.562	833.712	1494.32	401.567	726.92	907.318	859.294	1310.26	977.456	321.975	1140.59	1093.82	689.857	814.744	1341.9	697.46	1105.32	560.006	958.101	461.801	1013.99	1161.56	1229.27	935.704	796.903
ENSG00000067208	EVI5	protein_coding	chr1	92974253	93257961	-	437.003	-3.37083	0.748633	-4.50266	6.71095e-06	0.000160113	2023.44	3380	1372.32	114.775	310.788	237.358	278.187	335.819	157.599	96.5082	237.997	45.217	44.0921	106.246	103.482	150.573	271.819	52.5012	59.2795	27.4954	1213.35	498.258	553.035	46.2555	148.804	57.9936	174.012	138.897
ENSG00000067221	STOML1	protein_coding	chr15	74275547	74286963	-	194.8	0.535752	0.303723	1.76395	0.0777408	0.231779	127.546	97.7135	191.58	243.547	218.071	136.004	97.7728	202.152	172.233	154.042	210.7	205.881	134.327	260.408	308.512	277.651	162.949	185.089	263.979	179.899	118.56	105.075	171.204	321.974	280.951	192.995	242.783	190.808
ENSG00000067225	PKM	protein_coding	chr15	72491370	72524164	-	27900.5	-0.43096	0.40571	-1.06224	0.288128	0.538871	42428.5	43706.8	22647.8	26349.7	27593.4	12779.2	15041.9	31832.7	28469.1	29263.3	17045.3	35200.9	30723	30232.3	37855.1	6447.92	17005	20325.1	16780.7	22320	23656.5	22569.6	78826	26522.5	32329.4	33960.5	18220.2	31082
ENSG00000067248	DHX29	protein_coding	chr5	54552073	54603550	-	1768.75	0.183025	0.252415	0.725096	0.468393	0.712052	1585.68	1698.88	1449.96	2202.19	1816.51	1509.91	1169.78	2498.43	1393.62	1915.32	1874.97	1361.32	2472.23	1829.1	1536.76	1539.9	1516.35	1435.33	2087.75	1883.83	3834.28	1555.78	1207.44	2001.68	1606.86	1555.37	1558.81	1426.85
ENSG00000067334	DNTTIP2	protein_coding	chr1	94333373	94345474	-	3436.16	0.0155431	0.286201	0.0543085	0.956689	0.985364	3613.44	3565.43	3031	4693.65	3225.81	3504.93	2874.99	4825.23	1887.81	4575.79	2426.89	3818.43	6276.46	2921.78	3171.2	2134.71	2685.45	3669.75	2843.56	3588.55	4620.05	5693.25	3290.05	3178.02	2611.85	2114.39	2958.2	2411.75
ENSG00000067365	METTL22	protein_coding	chr16	8715540	8740081	+	835.651	-0.424622	0.182975	-2.32066	0.0203053	0.08944	1245.19	1222.53	778.42	748.371	655.696	1096.7	875.3	879.566	956.849	661.638	1123.45	751.371	704.448	686.435	750.487	979.255	886.612	783.959	863.257	540.482	916.947	712.927	914.591	662.995	788.441	750.114	683.544	778.664
ENSG00000067369	TP53BP1	protein_coding	chr15	43699407	43802926	-	5553.15	1.44275	0.286833	5.02994	4.90628e-07	1.7586e-05	2026.68	1903.19	2643.81	6302.36	5828.57	6348.89	4929.38	6996.09	3774.49	7181.51	3590.43	7218.36	7172.65	6422.7	8944.92	3160.95	4409.58	6449.64	6394.77	8172.43	2820.21	5478.58	7218.73	7246.69	6469.66	7542.97	5953.91	2885.97
ENSG00000067445	TRO	protein_coding	chrX	54946895	54957864	+	1104.65	3.82954	0.821475	4.66179	3.13477e-06	8.45031e-05	75.6628	39.9737	143.181	88.6474	1370.73	1951.71	1513.15	361.397	1428.52	1543.2	893.128	2584.1	0	1323.91	1954.56	1237.68	1647.28	1172.82	2097.94	1306.43	26.4868	511.816	1350.49	1267.94	938.355	1609.56	1632.79	858.635
ENSG00000067533	RRP15	protein_coding	chr1	218458629	218511325	+	1220.61	0.535157	0.297938	1.7962	0.072462	0.220844	767.437	727.299	1119.23	1557.4	1508.69	953.763	1823.93	2033.07	929.832	1921.81	1048.38	790.816	1829.31	1042.67	1025.15	1004.88	1771.09	1109.64	1407.89	1690.58	727.756	1450.71	872.916	1179.06	850.628	1379.49	867.975	785.679
ENSG00000067560	RHOA	protein_coding	chr3	49396578	49450431	-	33468.1	0.0752751	0.381089	0.197527	0.843415	0.93964	29584.2	41487.2	24750.1	25140.4	32496.2	27945.9	38652.9	38652.2	21836.4	19472.4	18334.3	43298.6	43649.1	21811.8	34616.2	22313.6	21690	36926.1	25943.1	25640.7	115912	25712.8	51493	34226.3	28588.2	27691.5	28379.6	30860.4
ENSG00000067596	DHX8	protein_coding	chr17	41561233	41621831	+	4709.74	0.0216148	0.230927	0.0935997	0.925427	0.973761	4648.94	5021.14	4271.23	4666.59	3811.05	4696.05	3702.56	6501.85	3712.58	3631.12	4418.72	5151.85	4747.59	3812.37	5753.41	3612.67	3294.55	8647.57	3466	4191.87	7319.18	5493.26	5109.09	4520.34	4910.54	4242.09	4427.4	4091.14
ENSG00000067601	PMS2P4	pseudogene	chr7	66752528	66767894	-	185.227	0.872994	0.277109	3.15036	0.00163067	0.0131535	105.928	86.6097	126.04	188.492	221.779	187.114	265.383	136.968	283.678	130.843	144.163	253.985	274.806	141.662	202.129	219.985	171.488	208.225	203.773	108.411	190.453	141.23	94.6128	263.928	156.578	230.073	201.104	246.928
ENSG00000067606	PRKCZ	protein_coding	chr1	1981909	2116834	+	244.762	-0.0928432	0.993887	-0.0934142	0.925574	0.973761	292.923	247.615	236.954	55.9878	17.06	75.3655	72.1657	82.5108	54.0338	61.2456	507.556	126.03	79.981	626.02	1123.8	44.8514	49.0981	310.558	17.5986	5.49909	66.8476	85.8676	19.1478	221.301	1396.98	163.523	557.463	255.346
ENSG00000067646	ZFY	protein_coding	chrY	2803112	2850547	+	1625.28	0.673485	0.942607	0.714492	0.474923	0.717949	1.0809	1360.22	1823.04	1326.91	2079.09	1690.09	2060.21	1629.59	2.25141	1677.76	1723.98	1767.31	3756.03	1668.69	1.93425	2875.83	1348.42	1571.48	351.046	1667.01	1980.2	2931.93	1563.36	2851.51	1087.16	1476.46	1510.88	1724.29
ENSG00000067704	IARS2	protein_coding	chr1	220267444	220321380	+	3095.23	0.15854	0.262267	0.6045	0.545511	0.772127	2749.8	2865.89	2798.08	4621.8	3288.12	3263.24	2636.37	5146.2	2496.81	2921.23	2133.44	2998.75	4023.66	3013.44	3312.4	1805.8	3038.39	3558.51	2725	3338.73	1811.19	2242.73	3420.7	5040.03	3165.98	3771.49	2534.11	1944.56
ENSG00000067715	SYT1	protein_coding	chr12	79257773	79845788	+	446.267	2.22438	1.41767	1.56904	0.116639	0.30374	73.501	25.5388	213.763	3877.16	16.3182	476.449	69.8377	18.1524	18.0113	71.4532	2544.6	30.786	22.5587	135.412	11.6055	4.27156	3.55783	1115.87	11.1149	1.57117	2243.81	29.3757	15.7688	673.879	443.081	26.62	165.676	155.733
ENSG00000067798	NAV3	protein_coding	chr12	78224685	78606790	+	15.4502	0.842895	1.22666	0.687148	0.49199	0.731774	2.16179	17.7661	7.05822	1.86626	17.06	5.19762	43.0666	1.65022	25.8912	10.2076	0.853035	21.1654	0	2.08326	1.93425	0	6.4041	0.889851	6.48369	1.57117	6.30638	36.1548	3.37903	1.81394	24.4306	1.90143	23.9657	161.345
ENSG00000067829	IDH3G	protein_coding	chrX	153051221	153059978	-	2506.1	-0.175849	0.18066	-0.973368	0.330371	0.584845	2921.66	3354.46	2100.32	2302.03	2081.31	1904.93	3019.32	3120.56	1902.44	2084.21	2002.93	3212.33	2820.87	2495.75	2933.28	2290.62	1966.06	2288.7	2350.8	2349.68	3642.56	2148.95	2395.73	2600.28	2567.43	2655.35	2372.6	2285.48
ENSG00000067836	ROGDI	protein_coding	chr16	4846969	4852951	-	748.725	-1.44591	0.657015	-2.20072	0.0277555	0.112136	1524.06	2584.97	1055.71	336.86	194.335	290.2	284.007	554.473	187.993	231.063	299.415	430.042	3237.18	505.191	643.137	171.93	267.549	747.475	458.49	316.59	863.974	2350.06	592.457	370.044	878.39	453.491	764.819	370.392
ENSG00000067840	PDZD4	protein_coding	chrX	153067621	153096020	-	404.713	-0.763495	1.0438	-0.731457	0.4645	0.708966	805.268	902.739	209.73	99.845	12.6095	2069.52	69.8377	58.5827	552.721	626.376	26.4441	801.399	39.9905	92.7052	793.041	101.45	57.6369	582.852	12.0411	644.964	27.7481	23.7266	121.645	194.092	138.81	316.588	236.531	1713.06
ENSG00000067842	ATP2B3	protein_coding	chrX	152783134	152848397	+	16.5332	-1.26685	0.830655	-1.52512	0.12723	0.321171	12.9708	59.9606	30.2495	7.46505	6.67563	7.79643	33.7549	8.25108	32.6454	19.4872	9.38339	21.1654	26.6603	18.7494	5.80274	0	10.6735	5.33911	0	3.14233	2.52255	20.3371	5.63172	5.44182	9.99432	4.75358	28.1337	65.9409
ENSG00000067900	ROCK1	protein_coding	chr18	18526867	18691812	-	7381.77	-0.0869248	0.168753	-0.5151	0.606483	0.812785	7543.58	8605.45	7216.52	8010.93	7057.63	7437.79	5841.93	7570.37	6995.13	8880.61	8580.68	6571.85	8550.79	7901.81	7738.92	8385.07	7341.23	5396.06	7556.28	7266.65	10303.4	7211.75	7708.69	5479	6625.12	8230.34	5767.4	4914.7
ENSG00000067955	CBFB	protein_coding	chr16	67063019	67134961	+	6251.23	0.539467	0.277834	1.94169	0.0521749	0.175255	4170.1	4877.9	4301.48	7176.71	8369.02	4470.82	7213.08	9402.93	5006.01	5584.49	2877.29	6532.41	9121.93	3979.03	7148.97	4490.48	6245.42	8351.25	4851.65	9521.27	7875.4	5679.69	9133.52	6744.23	5229.25	6542.82	6274.85	3862.45
ENSG00000067992	PDK3	protein_coding	chrX	24483338	24557954	+	1425.31	-0.289869	0.218616	-1.32593	0.184864	0.408303	1827.8	1900.97	1377.36	1296.12	1462.71	712.94	1125.55	1754.18	1904.69	1665.69	1671.1	1358.43	1722.67	1276	1682.79	1229.14	1666.49	1269.82	1336.57	1468.26	1315.51	1010.07	1919.29	1094.71	1378.11	923.144	1269.14	1289.36
ENSG00000068001	HYAL2	protein_coding	chr3	50355221	50360337	-	252.889	-0.247134	0.460091	-0.537141	0.59117	0.80363	286.438	421.945	174.439	216.486	186.918	205.306	372.468	251.658	85.5536	234.775	145.016	228.009	277.883	169.786	357.835	160.184	121.678	339.033	84.288	195.61	90.8118	276.81	662.29	602.228	204.328	239.58	295.924	193.614
ENSG00000068024	HDAC4	protein_coding	chr2	239969864	240323348	-	6750	0.915776	0.539999	1.69589	0.0899075	0.255759	3481.57	4857.92	2963.44	10861.6	10639.5	4185.82	2137.03	4216.3	12338.9	9345.52	14169.8	6305.36	1056.16	16556.7	7960.39	7121.76	7322.02	1796.61	11041.7	5880.88	1146.5	5963.28	8193.02	7481.59	4827.26	6044.65	4074.17	7030.43
ENSG00000068028	RASSF1	protein_coding	chr3	50367219	50378411	-	2707.96	0.0640061	0.468391	0.136651	0.891307	0.95913	2790.88	2535	2481.47	1410.89	2515.23	1450.14	5179.63	1693.95	5115.2	1640.64	1142.21	2620.66	4490.22	1388.49	1499.04	4916.57	2639.2	4133.36	2838	2188.64	5135.91	4408.62	4417.52	1002.2	1481.38	1189.34	1689.06	1829.51
ENSG00000068078	FGFR3	protein_coding	chr4	1795034	1810599	+	138.227	1.38109	0.713625	1.93531	0.0529517	0.177018	59.4493	55.519	55.4574	248.213	261.833	37.2496	100.101	89.9368	243.152	175.385	118.572	272.264	30.7619	397.903	102.515	41.6477	60.4832	32.0346	43.5334	9.427	40.3608	120.892	54.0645	90.697	471.954	255.742	218.817	182.39
ENSG00000068079	IFI35	protein_coding	chr17	41158742	41166473	+	1016.76	-1.23983	0.334406	-3.70756	0.00020927	0.00257911	1338.15	1809.92	3138.89	1286.79	993.186	1826.1	618.064	1153.5	812.759	663.494	818.061	528.173	835.699	1089.55	645.071	673.839	712.278	1284.94	728.952	1319.78	1291.55	604.462	875.169	727.39	809.54	363.173	866.933	653.797
ENSG00000068097	HEATR6	protein_coding	chr17	58120555	58156292	-	1328.22	0.161667	0.243702	0.663379	0.507088	0.743539	990.102	1082.62	1530.62	1302.65	1665.2	925.176	750.756	1439.81	1088.56	1511.65	1468.07	1150.63	955.67	1271.83	1490.34	1326.32	1126.41	2198.82	1723.74	1963.17	876.587	1191.98	1266.01	1391.29	1081.61	1155.12	1633.84	1631.69
ENSG00000068120	COASY	protein_coding	chr17	40713485	40718295	+	2300.07	-0.0233185	0.23706	-0.0983652	0.921642	0.971902	2166.12	2619.39	2215.27	3084.93	2005.66	2283.49	1954.29	2796.29	1582.74	2238.25	2403.85	1972.23	2566.57	2592.62	2112.2	1551.64	1430.96	4439.47	2195.19	2271.91	2951.38	1829.21	2109.64	2700.05	2409.74	1944.21	2352.81	1621.87
ENSG00000068137	PLEKHH3	protein_coding	chr17	40819932	40829048	-	62.8952	-0.564918	0.55809	-1.01224	0.311426	0.565731	79.9864	69.954	114.948	89.5805	26.7025	82.2957	79.1494	30.529	94.5592	90.0125	43.5048	48.1032	28.7111	132.287	35.7835	27.7651	31.3089	13.3478	34.2709	41.6359	42.8834	48.583	166.699	18.1394	35.5354	28.5215	67.7292	158.539
ENSG00000068305	MEF2A	protein_coding	chr15	100017370	100256671	+	4790.02	-0.255032	0.464327	-0.54925	0.582834	0.797721	4802.43	5998.28	5999.48	4236.41	3841.46	5287.71	1898.42	4906.92	6609.01	3566.16	4688.28	3198.86	6116.5	2922.82	3267.91	3895.66	2901.06	3539.83	4443.18	3330.87	21818.8	4250.44	6907.86	4073.2	3143.77	3359.83	2887.35	2227.96
ENSG00000068308	OTUD5	protein_coding	chrX	48779305	48815648	-	3480.67	-0.23897	0.173934	-1.37391	0.169469	0.387083	3814.49	4176.14	4098.81	3096.13	2699.18	4173.69	2939.01	3944.84	3226.27	2799.67	3678.29	3673.16	3266.92	3686.33	3648.95	3632.96	2919.56	3047.74	3929.12	2757.4	5637.9	3586.1	2833.88	3606.11	3763.42	3251.45	3102	2469.28
ENSG00000068323	TFE3	protein_coding	chrX	48886242	48901012	-	2897.41	-0.755168	0.363682	-2.07645	0.0378522	0.140058	4921.32	5934.98	2807.15	1945.58	1492.37	3076.99	1946.15	2434.89	5744.47	1983.99	2077.14	2713.98	2314.32	1856.19	2581.25	4831.14	2135.41	1890.04	2865.79	1908.18	6329.08	2562.47	4233.92	2163.12	1918.91	2285.52	2403.86	1769.18
ENSG00000068354	TBC1D25	protein_coding	chrX	48397845	48420997	+	1461.2	-0.447492	0.24261	-1.84449	0.0651118	0.204728	1859.14	1841.01	2052.93	1145.88	935.33	1792.31	1032.43	1764.91	1971.11	1105.2	1706.07	1433.47	1041.8	1148.92	1442.95	1837.84	1410.33	1513.64	1142.06	1017.33	2561.65	1606.63	1606.17	1260.69	1317.03	1012.51	1307.69	1046.64
ENSG00000068366	ACSL4	protein_coding	chrX	108867473	108976632	-	3491.12	-0.486993	0.31618	-1.54024	0.123501	0.315104	4966.72	6105.98	3000.75	3260.36	3159.8	2050.46	3472.1	5306.27	2683.68	2820.08	3168.17	1970.31	8298.54	3280.1	2938.12	2429.45	2363.11	3974.07	2629.6	4275.93	4366.54	3005.36	4149.45	3469.16	3339.21	2519.4	2629.98	2118.53
ENSG00000068383	INPP5A	protein_coding	chr10	134351324	134596979	+	754.107	-0.696512	0.581645	-1.19749	0.231116	0.469448	1310.05	1302.48	824.803	216.486	703.908	589.93	1336.23	358.922	1830.4	512.236	518.645	483.918	661.381	334.364	405.224	1756.68	956.346	105.892	866.036	438.356	2060.92	483.57	1192.8	428.997	352.022	238.63	344.898	500.87
ENSG00000068394	GPKOW	protein_coding	chrX	48970334	48980151	-	515.718	-0.10721	0.247454	-0.433254	0.66483	0.84872	575.037	530.762	547.516	604.669	562.237	741.527	514.471	728.571	315.197	462.126	400.073	518.552	557.816	378.112	618.959	370.558	384.246	674.507	479.793	525.555	676.044	376.236	562.045	775.459	427.535	381.237	431.383	319.884
ENSG00000068400	GRIPAP1	protein_coding	chrX	48830134	48858675	-	1435.08	-0.287455	0.195806	-1.46806	0.142088	0.345427	1743.49	1756.62	1633.47	1212.14	1174.17	2115.43	720.493	1210.43	1627.77	1447.62	1967.95	1585.48	1293.03	1367.66	1538.69	1514.27	1199.7	1253.8	1334.71	1392.84	1479.48	1356.93	1458.61	1118.29	1481.38	1502.13	1626.54	1069.08
ENSG00000068438	FTSJ1	protein_coding	chrX	48334541	48344752	+	1932.61	0.308737	0.233352	1.32305	0.185818	0.409898	1478.67	1613.38	1687.92	2420.54	2005.66	2059.99	1944.98	3406.87	1211.26	1848.5	1075.68	2082.87	2705	1741.61	2077.38	1535.63	1930.48	2378.57	1844.15	2045.66	1850.29	1650.69	1644.46	2841.54	1824.52	2060.2	1697.4	1449.3
ENSG00000068489	PRR11	protein_coding	chr17	57232860	57282066	+	1824.42	1.61036	0.582172	2.76612	0.00567272	0.0344621	566.39	858.324	507.183	4367.98	2568.64	1233.57	1159.31	5026.56	451.408	585.545	836.827	2509.06	1486.83	1207.25	2390.73	461.329	638.987	2460.44	1828.4	919.919	1059.47	1214.57	2378.84	5057.26	1853.39	4635.69	1729.7	1090.13
ENSG00000068615	REEP1	protein_coding	chr2	86441116	86565206	-	24.4428	-1.11025	0.586041	-1.89449	0.0581599	0.189125	35.6696	54.4087	50.4158	14.9301	28.9277	36.3833	32.5909	4.95065	23.6398	31.5508	35.8275	25.9757	6.15238	16.6661	23.2109	29.9009	12.0966	35.594	5.55745	3.14233	5.0451	25.9862	9.01075	9.97667	38.8668	8.55644	26.0497	53.3139
ENSG00000068650	ATP11A	protein_coding	chr13	113344643	113541482	+	4295.49	-1.00681	0.527394	-1.90904	0.0562573	0.184929	8156.45	10943.9	4267.2	3215.57	2294.93	2856.09	2389.61	3390.37	9111.46	4079.33	3797.71	2355.13	1959.53	2915.53	2756.3	10733.4	4951.79	3317.36	4804.42	4400.84	4224.01	2851.71	10143.8	389.997	2988.3	2537.46	2965.5	1475.95
ENSG00000068654	POLR1A	protein_coding	chr2	86247339	86333278	-	4767.43	0.736423	0.350465	2.10127	0.0356172	0.134031	2515.25	3197.9	3255.85	6945.29	4191.56	3216.46	3491.89	9953.28	4936.22	8675.53	2509.63	3677.97	9175.26	4071.74	4542.58	3715.19	6787.64	3659.96	4020.82	6199.83	3460.94	5951.98	4909.73	5992.35	3716.78	5340.17	3203.07	2173.24
ENSG00000068697	LAPTM4A	protein_coding	chr2	20232411	20251789	-	3143.56	-0.476898	0.503074	-0.947968	0.343146	0.597699	4614.35	5571.89	2409.88	1279.32	1789.81	2649.05	8188.48	2313.6	2457.41	1524.64	1240.31	5036.4	9192.69	1765.56	2595.76	3496.27	1440.92	2674	2130.36	2127.36	3612.29	6122.58	4171.98	1703.29	1760.11	1633.33	2424.7	2093.27
ENSG00000068724	TTC7A	protein_coding	chr2	47143296	47303276	+	7734.64	-0.0690304	0.406493	-0.169819	0.865152	0.948667	7619.24	9407.15	7187.28	9232.4	4774.56	5278.18	5256.45	5814.54	9789.13	6029.91	7359.99	6013.86	7892.48	10184	8329.83	7590.56	7690.61	3466.86	6142.84	8771.04	29715.7	9152.8	3695.53	5912.54	7613.45	5140.52	6147.72	5360.86
ENSG00000068745	IP6K2	protein_coding	chr3	48725436	48777786	-	3123.52	0.996301	0.244206	4.07975	4.50835e-05	0.000761751	1551.09	1580.07	1831.1	3418.06	2803.77	4417.98	3161.32	2412.62	1492.68	3414.91	2295.52	4112.82	3921.12	3270.72	3930.39	3171.63	2312.59	4352.26	2710.18	2421.17	2517.51	4583.75	2735.89	4396.08	3288.13	3831.38	3508.37	4015.38
ENSG00000068781	STON1-GTF2A1L	protein_coding	chr2	48757064	49003654	+	0.902189	0.333156	1.92215	0.173325	0.862396	NA	2.16179	0	0	0	0	3.46508	2.32792	1.65022	1.12571	0	0	3.84825	0	0	0	0	0	0	0	0	0	2.25967	0	0	2.22096	0.950715	1.04199	4.209
ENSG00000068784	SRBD1	protein_coding	chr2	45615819	45839304	-	2139.93	0.946371	0.256679	3.68698	0.000226932	0.00274686	892.821	1395.75	1224.1	3144.65	3096.75	1354.85	2772.56	2996.79	1766.23	1869.85	1521.81	2586.03	3315.11	1792.65	2394.6	1110.61	1803.11	2270.01	2775.95	2870.52	2139.12	1621.32	2176.1	2298.26	2055.5	2462.35	2007.91	2202.71
ENSG00000068793	CYFIP1	protein_coding	chr15	22892005	23006016	+	2078.42	-1.11192	0.912506	-1.21853	0.223021	0.459427	4410.06	6069.34	1505.42	881.809	1591.03	1708.28	295.646	708.768	1941.84	2003.47	566.415	641.696	1055.13	623.937	411.027	867.127	555.734	175.301	1588.5	158.688	14929.7	316.354	7846.11	3934.43	1044.96	1323.4	630.402	411.079
ENSG00000068796	KIF2A	protein_coding	chr5	61601989	61833076	+	5551.1	-1.13579	0.281095	-4.0406	5.33153e-05	0.000874217	13934.9	11394.7	7103.59	5517.6	5963.57	5357.01	3672.3	6777.44	3436.78	3392.64	4401.66	4610.21	6559.47	4119.65	5791.13	2423.04	4245.21	5042.79	3692	4866.69	9830.38	3446	5057.28	6714.3	5124.86	4806.82	4304.45	3844.22
ENSG00000068831	RASGRP2	protein_coding	chr11	64494383	64512928	-	9666.63	-0.606646	0.361393	-1.67863	0.0932239	0.26197	13135.1	12632.8	16048.4	4581.67	4903.62	13653.3	5942.03	5038.94	6100.2	10301.3	9162.45	7944.72	8914.8	9699.67	14744.8	7052.35	8444.87	14605.1	7409.93	4246.08	20528.5	13010.1	5778.14	10577.1	8706.16	11934.3	6754.16	8815.04
ENSG00000068878	PSME4	protein_coding	chr2	54091204	54197977	-	5669.76	-0.102186	0.250538	-0.407869	0.68337	0.859268	5284.51	5741.78	7088.47	6209.98	4885.08	4924.75	5244.81	9022.56	6206.01	5324.66	4785.53	5015.23	7499.76	3873.83	5191.51	6986.14	5040.74	4294.42	3833.71	5133.79	10821.7	7180.11	6553.07	4948.43	4589.61	4414.17	4423.24	4235.65
ENSG00000068885	IFT80	protein_coding	chr3	159974774	160117668	-	645.161	0.16215	0.457701	0.35427	0.723137	0.883218	548.015	348.66	853.036	863.146	788.467	369.897	182.742	323.442	378.237	531.723	1062.03	738.864	258.4	1065.59	827.857	310.756	394.92	808.875	731.731	1399.12	356.941	329.912	432.516	534.205	737.359	1251.14	928.411	708.514
ENSG00000068903	SIRT2	protein_coding	chr19	39369197	39390502	-	2442.24	-0.787888	0.18865	-4.17646	2.96076e-05	0.000538745	4031.75	4751.32	2953.36	2238.58	1889.2	2361.45	2624.74	2952.24	2429.27	1424.42	1805.88	2021.29	3224.87	1834.31	2421.68	2379.26	2035.08	2651.76	2544.39	2081.8	2793.73	2685.62	1918.16	2204.84	2169.88	1918.54	2242.36	1793.03
ENSG00000068912	ERLEC1	protein_coding	chr2	54014181	54045956	+	1688.36	-0.132235	0.231319	-0.571657	0.567554	0.787603	1555.41	1485.69	2453.23	1323.18	1241.67	2458.47	1636.53	2400.24	2048.78	1450.41	1328.18	1605.68	1770.86	1052.05	1715.68	2098.4	1677.87	1545.67	1848.78	1511.46	2434.26	1579.51	1832.56	2055.19	1263.73	1212.16	1359.79	1328.64
ENSG00000068971	PPP2R5B	protein_coding	chr11	64685025	64701945	+	979.564	-0.111999	0.472275	-0.237147	0.812542	0.927521	973.888	1311.36	863.119	458.167	625.284	1657.17	689.066	399.352	1395.87	555.85	936.633	659.013	656.254	837.471	1040.62	1449.13	301.704	1421.98	1570.91	704.669	3410.49	986.347	834.62	414.485	920.588	712.086	947.166	694.484
ENSG00000068976	PYGM	protein_coding	chr11	64513861	64527769	-	296.97	-0.322999	0.445385	-0.725213	0.468321	0.712004	377.233	252.056	455.759	516.954	190.626	291.067	131.528	108.914	242.027	546.571	492.201	152.006	154.835	353.113	257.255	557.439	236.952	379.077	130.6	183.827	527.213	506.167	135.161	228.556	216.544	185.389	252.161	253.943
ENSG00000068985	PAGE1	protein_coding	chrX	49452053	49460596	-	0.855237	2.26645	3.09731	0.731748	0.464322	NA	0	0	0	0	0	0	0	0	12.3828	1.85593	0	1.92413	0	0	0	0	0	0	0	0	0	1.12984	0	0	0	0	1.04199	5.61199
ENSG00000069011	PITX1	protein_coding	chr5	134363425	134370503	-	119.352	1.80648	0.952484	1.8966	0.0578808	0.188539	27.0224	34.4218	49.4075	40.1246	14.8347	343.909	153.643	61.8831	123.828	166.106	42.6518	27.8998	28.7111	67.706	14.5068	14.9505	91.7921	22.2463	965.144	545.195	113.515	42.9338	155.435	12.6976	34.4249	23.7679	37.5115	85.5829
ENSG00000069018	TRPC7	protein_coding	chr5	135548999	135732730	-	7.27267	-0.988094	1.32381	-0.7464	0.455426	0.700661	8.64718	11.1038	19.158	0	8.15911	0.86627	15.1315	1.65022	18.0113	8.35167	0	10.5827	0	0	0	0	1.42313	0	1.85248	0	0	11.2984	4.50537	12.6976	19.9886	4.75358	14.5878	30.866
ENSG00000069020	MAST4	protein_coding	chr5	65892176	66465423	+	3889.64	0.920838	0.5601	1.64406	0.100164	0.274496	2185.57	1739.97	2566.17	969.523	2074.64	6218.95	3581.51	2433.24	5950.48	3770.32	3623.69	3685.66	4710.68	1264.54	3937.16	15275.1	5125.42	4852.36	11314	3977.41	990.101	2348.93	4275.6	3267.81	1656.84	1931.85	3180.14	2002.08
ENSG00000069122	GPR116	protein_coding	chr6	46820249	46922680	-	10.612	-0.521957	1.53342	-0.340387	0.733565	0.888214	0	23.318	20.1663	0	14.093	5.19762	29.0991	3.30043	27.0169	23.1991	5.11821	8.65857	0	0	0	0	0.711567	0	3.70497	0	0	18.0774	0	9.0697	9.99432	2.85215	9.37788	84.1799
ENSG00000069188	SDK2	protein_coding	chr17	71330523	71640228	-	2031.08	0.887773	1.25925	0.705001	0.480809	0.722476	1128.46	1183.67	1151.5	50.3891	109.777	16592.5	329.401	306.115	353.471	223.639	227.76	261.681	128.175	188.535	1419.74	144.165	438.325	4690.4	103.739	89.5565	12889	9385.55	526.002	3481.86	507.489	236.728	96.9048	625.737
ENSG00000069206	ADAM7	protein_coding	chr8	24298443	24384483	+	9.127	0.239533	1.16407	0.205773	0.836969	0.936907	2.16179	12.2142	9.07485	7.46505	0.741737	17.3254	15.1315	0	7.87994	5.56778	5.97125	14.4309	0	16.6661	4.83561	2.13578	0	1.7797	2.77873	0	0	10.1685	0	12.6976	23.3201	17.1129	19.7978	46.2989
ENSG00000069248	NUP133	protein_coding	chr1	229577045	229644103	-	3088.39	0.564649	0.199546	2.82967	0.00465963	0.0297031	2153.15	2251.85	2085.2	3351.81	3909.7	2455.88	3281.21	4005.08	2558.73	3434.39	2549.72	2944.87	3939.58	2954.07	2987.44	2631.28	2957.27	3121.6	3421.54	4030.83	3034.63	2591.84	3171.78	5514.38	2960.54	3357.93	2803.99	2014.71
ENSG00000069275	NUCKS1	protein_coding	chr1	205681947	205719404	-	19808.5	1.2176	0.268659	4.53215	5.83862e-06	0.000141852	8323.99	7964.76	10926.1	26345.1	31713	13344.9	19027.3	24916.6	15108.1	15195.4	15802.5	27040.7	19887.6	15998.4	22603.6	16519.2	21724.8	18365.6	22898.5	27658	14710.3	11949.1	25979.1	37543.1	18881.5	27319.8	18766.2	18123.9
ENSG00000069329	VPS35	protein_coding	chr16	46690054	46723430	-	5368.64	0.13415	0.299167	0.448412	0.653856	0.842247	5011.04	6212.58	3593.64	4977.32	5543	4543.59	7751.99	6147.88	3594.38	6580.19	2631.61	4732.39	9706.41	3643.63	5519.37	3835.86	5426.41	5167.36	5766.78	7448.12	5181.32	6304.49	5356.89	8857.47	4525.21	5733.76	3985.6	2543.64
ENSG00000069345	DNAJA2	protein_coding	chr16	46989299	47007699	-	2889.47	-0.15782	0.208973	-0.755217	0.450119	0.696744	3251.34	3265.63	3035.03	3323.81	2886.1	2212.45	2816.79	3445.65	2233.4	2970.41	2286.13	2662.03	4334.35	3267.6	2353.01	2291.69	2325.4	2929.39	2289.67	3359.94	5104.38	2542.13	2889.07	2989.37	2506.35	2564.08	2483.06	2286.89
ENSG00000069399	BCL3	protein_coding	chr19	45250962	45263301	+	2725.91	-2.27875	0.710065	-3.20921	0.00133099	0.0112258	12298.4	8382.26	7407.09	502.024	247.74	2507.85	935.826	1812.76	4412.76	353.554	736.169	1791.36	3815.5	1009.34	2758.23	4492.61	919.344	1884.7	152.83	641.822	8439.2	1702.66	2132.17	1231.66	1503.59	644.585	2127.74	1481.57
ENSG00000069424	KCNAB2	protein_coding	chr1	6051526	6161253	+	9268.38	-0.000467859	0.464652	-0.0010069	0.999197	0.999688	10560.4	10604.1	6648.84	3914.48	5563.77	3132.43	7076.89	11649.7	9104.7	5616.04	11504	14806.2	6130.85	10509	13496.2	4548.14	11619.2	19898	7196.9	8848.03	2691.56	13941.1	12599.3	2752.65	14398.5	6625.53	16424.8	7653.36
ENSG00000069431	ABCC9	protein_coding	chr12	21950335	22094336	-	15.1943	0.0910649	1.46006	0.0623708	0.950268	0.982897	7.56628	22.2076	13.1081	0	5.9339	1.73254	40.7387	1.65022	38.274	14.8474	0	22.1274	2.05079	2.08326	0	0	0	4.44925	3.70497	0	0	24.8564	3.37903	4.53485	14.4362	4.75358	26.0497	166.957
ENSG00000069482	GAL	protein_coding	chr11	68451247	68458643	+	11.5283	-0.251592	0.771567	-0.326079	0.744365	0.893208	11.8899	22.2076	6.0499	11.1976	8.15911	2.59881	23.2792	3.30043	15.7599	23.1991	14.5016	19.2413	14.3556	31.2489	12.5726	2.13578	2.84627	4.44925	1.85248	0	16.3966	6.77902	2.25269	2.72091	11.1048	11.4086	10.4199	30.866
ENSG00000069493	CLEC2D	protein_coding	chr12	9817565	9848413	+	1049.55	-2.53277	0.647813	-3.90972	9.24019e-05	0.0013504	3764.76	2225.2	6052.92	420.842	772.89	371.63	114.068	531.37	248.781	229.207	843.652	503.159	256.349	1388.49	964.221	419.681	606.966	1723.64	100.034	460.352	3061.12	627.059	614.983	246.696	965.007	274.757	712.719	886.695
ENSG00000069509	FUNDC1	protein_coding	chrX	44382885	44402247	-	201.835	0.417001	0.289732	1.43926	0.150076	0.357919	178.348	137.687	150.239	285.538	287.794	205.306	228.137	256.609	155.347	189.305	196.198	200.109	354.787	113.538	271.761	109.993	144.448	275.854	135.231	250.601	182.885	129.931	177.962	287.509	155.467	196.798	166.718	227.286
ENSG00000069535	MAOB	protein_coding	chrX	43625858	43741693	-	15.5616	-2.91585	1.21387	-2.40212	0.0163006	0.0762589	129.708	59.9606	17.1414	0	9.64258	5.19762	5.81981	0	14.6342	3.71185	1.70607	9.62063	0	0	5.80274	12.8147	0	74.7475	5.55745	0	5.0451	1.12984	6.75806	9.97667	3.33144	0.950715	14.5878	37.881
ENSG00000069667	RORA	protein_coding	chr15	60780483	61521518	-	3525.76	-1.2846	0.701205	-1.83199	0.0669529	0.208689	9470.82	6437.99	6422.98	1821.47	795.884	6701.47	2060.21	3371.39	4449.91	980.858	8875.83	557.997	2610.66	773.932	1688.6	9266.08	2191.63	10187	1199.48	2463.59	1561.46	2221.26	6667.95	1306.04	1483.6	592.296	1456.7	1104.16
ENSG00000069696	DRD4	protein_coding	chr11	637293	640706	+	40.2436	-0.207839	0.5176	-0.401543	0.68802	0.861743	38.9123	57.7398	40.3327	12.1307	25.9608	18.1917	29.0991	56.1074	88.9307	39.9024	43.5048	11.5448	63.5746	22.9159	24.1781	119.604	45.5403	12.4579	28.7135	39.2792	69.3702	61.0112	42.801	22.6742	25.541	24.7186	35.4276	26.657
ENSG00000069702	TGFBR3	protein_coding	chr1	92145902	92371892	-	662.386	-3.48714	0.674479	-5.17013	2.33934e-07	9.54343e-06	4617.59	3302.27	2720.44	764.234	67.4981	931.24	73.3296	663.387	212.758	332.211	207.288	111.599	92.2858	162.494	261.123	373.762	853.169	304.329	124.116	146.119	842.532	146.879	117.14	96.1388	264.294	74.1558	486.608	197.823
ENSG00000069712	KIAA1107	protein_coding	chr1	92632542	92650280	+	214.847	0.479871	0.483207	0.993096	0.320663	0.575027	224.827	74.3955	177.464	142.769	277.41	106.551	204.857	50.3316	162.102	275.605	105.776	179.906	396.829	334.364	122.825	147.369	287.473	290.091	476.088	393.577	100.902	107.334	370.567	213.138	132.147	309.933	250.077	101.016
ENSG00000069764	PLA2G10	protein_coding	chr16	14766405	14788526	-	18.7323	0.0287027	0.434698	0.0660291	0.947355	0.98179	10.809	23.318	21.1746	13.997	11.8678	42.4472	17.4594	15.6771	21.3884	31.5508	22.1789	10.5827	14.3556	8.33305	33.8493	14.9505	18.5007	12.4579	27.7873	7.85584	8.82893	25.9862	18.0215	14.5115	23.3201	24.7186	18.7558	9.82099
ENSG00000069812	HES2	protein_coding	chr1	6472478	6484730	-	12.2002	0.16344	1.18049	0.138451	0.889884	0.958518	8.64718	11.1038	13.1081	5.59878	6.67563	28.5869	11.6396	3.30043	19.137	10.2076	5.11821	10.5827	2.05079	12.4996	0	0	0	1.7797	0	0	2.52255	25.9862	9.01075	1.81394	33.3144	3.80286	28.1337	86.9859
ENSG00000069849	ATP1B3	protein_coding	chr3	141594966	141645356	+	2572.3	0.0624687	0.291169	0.214545	0.830122	0.934518	2132.61	3331.14	1960.17	4289.6	4049.14	1508.18	3638.55	3329.31	1926.08	2508.29	1628.44	2025.14	2176.92	2484.29	2421.68	2073.84	1636.6	2120.51	2367.47	2359.11	2096.24	3210.99	3368.89	4303.57	2806.18	2523.2	2022.5	1725.69
ENSG00000069869	NEDD4	protein_coding	chr15	56119120	56285944	-	2468.81	1.89555	0.512022	3.7021	0.000213825	0.00262409	620.435	908.291	631.206	2190.06	3669.37	1767.19	1318.77	2176.64	3081.05	1777.05	1425.42	3843.44	7154.2	2427	3280.48	2146.46	4060.2	2265.56	4068.05	956.841	283.787	657.565	5235.24	3127.23	2176.54	3080.32	2907.14	1891.24
ENSG00000069943	PIGB	protein_coding	chr15	55611158	55647846	+	601.531	-0.692147	0.262605	-2.63569	0.00839652	0.04656	770.68	903.85	1059.74	443.237	614.9	414.077	626.212	419.98	646.155	441.711	886.304	500.273	684.965	436.443	471.956	793.442	559.292	517.893	566.86	468.208	1116.23	667.733	478.696	351.904	419.761	470.604	439.719	672.036
ENSG00000069956	MAPK6	protein_coding	chr15	52244303	52358462	+	4540.51	0.578643	0.332962	1.73786	0.0822349	0.240895	3281.6	3806.38	2367.53	3575.76	4015.76	3962.32	6442.53	4783.15	4311.45	4740.97	2372.29	7135.62	6726.61	2945.73	3297.89	9813.91	3907.21	5723.52	3215.91	2663.91	3780.04	5224.36	8253.84	4439.62	2777.31	3414.97	4586.83	5567.1
ENSG00000069966	GNB5	protein_coding	chr15	52413117	52483566	-	1195.54	-0.284618	0.207584	-1.3711	0.170343	0.388085	1824.55	901.629	1542.72	840.751	1615.5	1332.32	897.415	1292.94	951.221	968.794	977.578	1680.72	1274.57	1046.84	1368.48	1102.06	1084.43	1104.31	962.365	1180.73	1010.28	1286.88	843.631	1179.06	1269.28	1230.23	1119.09	1586.79
ENSG00000069974	RAB27A	protein_coding	chr15	55495164	55611311	-	1652.54	-1.37349	0.472337	-2.90785	0.0036392	0.0245994	5266.13	3326.7	2381.64	1086.16	2827.5	1639.85	1166.29	1546.25	1332.83	585.545	933.22	1431.55	4586.6	902.052	1415.87	418.613	876.65	1951.44	613.172	1347.28	2024.35	615.761	2345.05	1310.57	1315.92	737.755	1256.64	1029.8
ENSG00000069998	CECR5	protein_coding	chr22	17618401	17646177	-	630.233	-0.170913	0.789815	-0.216397	0.828679	0.934378	617.192	831.675	651.373	741.839	905.661	633.243	75.6576	688.14	61.9138	79.8049	379.601	659.013	521.927	986.425	1191.5	25.6294	69.022	1090.96	53.722	692.099	350.635	733.264	69.8333	1583.57	819.534	1131.35	939.872	1062.07
ENSG00000070010	UFD1L	protein_coding	chr22	19437433	19466738	-	3047.55	0.345777	0.147618	2.34238	0.0191612	0.0859208	2344.47	2583.86	2434.08	3935.01	3204.3	3191.34	3048.42	3740.22	3073.17	2841.42	3497.44	3934.84	3707.84	2484.29	3027.09	2856.61	2613.58	3150.96	2950.08	2678.05	2716.79	2541	3263.02	3301.37	2371.98	2652.5	3417.72	3769.86
ENSG00000070018	LRP6	protein_coding	chr12	12268959	12419946	-	494.169	1.33064	1.07657	1.236	0.216458	0.451268	131.869	165.447	332.744	1284.92	1388.53	489.443	96.6089	371.299	59.6624	107.644	1009.99	884.136	12.3048	1522.86	74.4685	56.5982	21.347	8.89851	49.0908	9.427	1061.99	20.3371	1351.61	66.2088	680.724	1137.06	755.441	686.066
ENSG00000070019	GUCY2C	protein_coding	chr12	14765576	14849519	-	17.4929	-2.56834	0.997721	-2.57421	0.0100471	0.0531529	61.6111	111.038	30.2495	3.73252	5.19216	2.59881	22.1153	4.95065	15.7599	23.1991	11.0895	12.5068	6.15238	2.08326	0	0	5.69253	2.66955	0	1.57117	0	13.558	25.9059	2.72091	35.5354	13.31	26.0497	50.5079
ENSG00000070031	SCT	protein_coding	chr11	626431	627143	-	11.4922	-0.976087	0.954404	-1.02272	0.306441	0.560043	17.2944	28.8699	15.1247	0.933131	8.15911	24.2556	0	8.25108	25.8912	19.4872	21.3259	6.73444	9.22858	2.08326	3.86849	21.3578	0	0	3.70497	1.57117	16.3966	33.8951	11.2634	4.53485	15.5467	0	9.37788	12.627
ENSG00000070047	PHRF1	protein_coding	chr11	576486	612222	+	2868.21	-0.12633	0.289871	-0.435815	0.662971	0.847602	2809.25	3467.72	3023.94	2716.34	2796.35	2720.09	1289.67	4083.46	3090.06	3246.02	3322.57	1930.86	2238.44	3013.44	3195.37	3701.31	2908.17	2384.8	2511.04	2757.4	6549.8	2796.35	2503.86	2903.21	2655.16	2118.19	1868.28	1708.85
ENSG00000070061	IKBKAP	protein_coding	chr9	111629797	111696396	-	2794.49	0.361651	0.256049	1.41243	0.157824	0.370064	2241.78	2178.57	2263.67	3530.97	2748.14	2206.39	2260.41	4177.52	2557.6	3510.49	2393.62	2246.42	4074.93	3043.65	3011.62	1749.2	3242.61	2981	3595.67	4357.63	1560.2	2544.39	2987.06	3707.69	2589.64	2501.33	2420.54	1562.94
ENSG00000070081	NUCB2	protein_coding	chr11	17229700	17371521	+	23042.9	2.76404	0.32187	8.58745	8.89173e-18	6.51249e-15	3857.72	2516.12	4825.8	29809.8	18878	25056.9	16921.7	39796.6	21537	28071.8	19709.4	40833.8	19790.2	23001.3	36604.6	24982.2	31377.2	15576.8	26093.2	28689.5	7948.56	16986	35154.3	21092.5	23534.4	38657	25874.6	18022.9
ENSG00000070087	PFN2	protein_coding	chr3	149682691	149768575	-	215.514	0.371399	0.748694	0.496063	0.61985	0.821594	155.649	193.206	163.347	101.711	223.263	156.795	751.92	59.4078	99.062	164.25	74.2141	239.554	53.3207	246.867	144.101	55.5303	71.8682	96.1039	125.043	25.1387	69.3702	72.3095	544.024	906.97	215.433	715.889	109.409	200.629
ENSG00000070159	PTPN3	protein_coding	chr9	112137746	112260590	-	1498.05	5.42628	1.01963	5.32184	1.02726e-07	4.83e-06	41.0741	44.4152	31.2578	1391.3	2860.14	421.007	181.578	126.242	597.749	2903.6	7934.93	1065.97	8.20318	3317.59	1707.94	1280.4	1995.94	14.2376	4261.64	3498.99	17.6579	157.047	714.102	1750.45	1830.07	1824.42	338.646	1628.88
ENSG00000070182	SPTB	protein_coding	chr14	65213002	65346601	-	487.689	-1.0768	0.536776	-2.00605	0.0448508	0.157566	1227.9	1037.1	493.067	709.179	649.762	443.53	364.32	344.07	290.432	416.656	223.495	279.96	151.759	572.897	709.868	221.053	152.275	377.297	163.945	128.05	109.731	341.211	1458.61	643.042	536.362	337.504	563.715	708.514
ENSG00000070190	DAPP1	protein_coding	chr4	100737990	100791311	+	943.893	-3.29106	0.654313	-5.02979	4.91014e-07	1.7586e-05	6752.36	4737.99	2783.96	133.438	470.261	52.8425	310.778	299.514	777.862	508.524	555.326	189.526	1519.64	428.11	498.068	401.527	391.362	88.9851	871.594	260.028	2174.44	213.539	381.83	149.65	394.22	360.321	350.108	373.198
ENSG00000070193	FGF10	protein_coding	chr5	44303646	44389808	-	4.16289	-0.529949	1.61552	-0.328036	0.742885	0.89238	11.8899	1.11038	4.03327	0	1.48347	0	15.1315	0	27.0169	1.85593	1.70607	2.88619	0	0	3.86849	0	0	0	1.85248	0	0	5.64918	0	3.62788	0	1.90143	7.29391	25.254
ENSG00000070214	SLC44A1	protein_coding	chr9	108006903	108201452	+	2642.32	0.016528	0.851586	0.0194085	0.984515	0.994751	2854.65	2352.9	2638.76	5089.29	804.785	3524.85	3347.56	3394.5	11507	692.261	986.109	1444.06	9597.72	1773.9	210.833	649.277	508.059	471.621	866.036	7175.52	488.114	1384.05	699.459	7554.15	581.891	1663.75	1134.72	589.259
ENSG00000070269	TMEM260	protein_coding	chr14	56955072	57117324	+	887.006	0.0220393	0.26846	0.0820952	0.934571	0.976411	866.879	921.616	836.903	687.717	949.423	912.182	1246.6	974.453	569.607	811.968	553.62	784.081	1402.74	1178.08	1014.51	640.734	749.991	1156.81	1137.42	1091.18	472.978	675.642	759.155	1252.53	950.571	919.342	791.91	527.527
ENSG00000070366	SMG6	protein_coding	chr17	1963133	2207065	-	3764.69	0.534718	0.215505	2.48123	0.013093	0.0649754	2599.56	2886.99	2577.26	3780.11	3285.15	2772.93	2511.83	4529.02	3605.63	4511.76	3064.1	3449	3077.22	4555.05	4343.35	6573.93	3789.8	4338.02	3478.04	4108.6	3682.92	4793.9	6060.85	3172.58	3422.5	3619.37	3578.18	3243.73
ENSG00000070367	EXOC5	protein_coding	chr14	57670518	57735726	-	2899.45	0.423522	0.244849	1.72973	0.0836794	0.243722	1955.34	2396.2	2316.1	3426.46	4082.52	2002.82	3580.35	3998.48	2550.85	3387.07	1944.92	2293.56	4461.5	2672.83	3019.36	2431.59	2774.4	3066.43	3415.98	3890.21	2847.96	1956.88	3436.47	3466.44	2926.11	2799.86	2648.73	1435.27
ENSG00000070371	CLTCL1	protein_coding	chr22	19166986	19279239	-	136.787	-0.879897	0.593865	-1.48165	0.138435	0.33956	285.357	269.823	137.131	82.1155	89.7502	172.388	58.1981	74.2598	346.717	111.356	162.93	61.572	32.8127	80.2056	32.8822	126.011	157.256	25.8057	75.9518	60.4899	375.86	109.594	324.387	118.813	119.932	45.6343	78.149	214.659
ENSG00000070388	FGF22	protein_coding	chr19	639879	643703	+	14.6083	-0.894936	0.843005	-1.0616	0.288416	0.539315	15.1326	16.6557	42.3493	11.1976	1.48347	19.0579	22.1153	1.65022	45.0282	16.7033	2.55911	7.6965	24.6095	0	18.3753	17.0862	10.6735	1.7797	3.70497	0	15.1353	15.8177	13.5161	6.34879	14.4362	4.75358	21.8817	39.284
ENSG00000070404	FSTL3	protein_coding	chr19	676392	683385	+	277.734	-0.0996163	0.52306	-0.190449	0.848957	0.942308	352.372	364.205	169.397	166.097	68.9815	420.141	442.306	151.82	415.385	234.775	54.5943	200.109	711.626	226.034	101.548	583.068	401.324	164.622	191.732	301.664	203.065	484.7	317.629	351.904	184.34	227.221	175.054	110.837
ENSG00000070413	DGCR2	protein_coding	chr22	19023795	19109967	-	3577.06	-0.552153	0.170184	-3.24444	0.00117682	0.0101586	5131.02	5292.07	4563.64	3067.2	3164.25	3033.68	2259.25	3331.79	3478.43	3584.72	4123.57	2914.09	3277.17	3730.08	4339.48	3906.34	3318.04	3462.41	4370.93	2688.27	3202.38	3087.84	4000.77	4482.24	3583.52	2476.61	3568.81	2719.01
ENSG00000070423	RNF126	protein_coding	chr19	647526	663277	-	4356.92	-0.306352	0.337619	-0.907389	0.364201	0.619521	5187.23	4467.06	6108.38	4426.77	2992.17	3520.52	3398.77	5534	5198.51	2869.26	4687.43	3948.31	3569.41	3840.49	4557.08	3708.78	3810.44	3885.98	2657.39	2473.8	14160.3	4682.04	3201.07	4152.11	3841.15	3457.75	3426.05	4231.44
ENSG00000070444	MNT	protein_coding	chr17	2287354	2304412	-	2907.27	-1.18664	0.293005	-4.04991	5.12382e-05	0.000847271	6556.72	6660.06	4248.04	1874.66	1937.42	2896.81	1759.91	4658.56	3213.89	2176.07	2497.69	2208.9	2200.5	2259.3	2647.02	3724.8	2539.58	2998.8	1752.45	1980.46	3555.54	4815.36	2658.17	2516.84	1690.15	1701.78	2017.29	1656.94
ENSG00000070476	ZXDC	protein_coding	chr3	126156444	126194762	-	2791.17	-0.16392	0.191566	-0.855683	0.392173	0.645722	2950.85	3556.55	2754.72	2609.03	2530.07	3698.11	2521.14	1854.84	4033.4	3592.15	2861.08	2950.65	1771.89	2920.73	2765.97	3595.59	2863.34	2510.27	3250.18	2608.14	2205.97	2710.48	2569.19	2438.84	2505.24	2590.7	2767.52	2166.23
ENSG00000070495	JMJD6	protein_coding	chr17	74708919	74722866	-	1354.9	-0.236848	0.414694	-0.571139	0.567905	0.787746	1861.3	1843.23	995.208	1009.65	952.39	1815.7	2674.79	797.055	1872.05	928.892	1019.38	1560.47	851.08	924.968	1399.43	1820.75	640.41	2540.52	1516.26	608.827	2550.3	2126.35	1373.01	766.389	742.911	568.528	1158.69	1018.58
ENSG00000070501	POLB	protein_coding	chr8	42195972	42229326	+	839.961	0.286974	0.31082	0.923279	0.355862	0.61088	707.988	713.975	683.639	1286.79	756.572	544.018	1021.96	622.957	513.321	693.189	633.805	1031.33	1381.21	819.764	860.739	578.796	525.136	798.196	537.22	690.528	1956.24	1140	637.51	918.76	781.778	938.356	838.8	906.337
ENSG00000070526	ST6GALNAC1	protein_coding	chr17	74620843	74639920	-	393.015	1.46594	1.10812	1.3229	0.185868	0.409898	159.973	62.1813	235.946	14.9301	1125.96	370.764	76.8215	6.60087	84.4279	241.271	21.3259	592.631	18.4572	10.4163	908.128	623.648	481.019	272.294	1364.35	28.281	7.56765	7.90885	861.653	374.579	83.286	785.291	1258.72	925.979
ENSG00000070540	WIPI1	protein_coding	chr17	66417089	66453654	-	361.217	-1.77077	0.639941	-2.76708	0.00565614	0.0343819	1027.93	1204.76	705.822	179.161	26.7025	1163.4	186.234	399.352	679.926	118.779	381.307	160.665	354.787	146.87	161.51	219.985	209.912	307.888	217.667	471.35	78.1991	641.747	404.357	84.3482	169.903	88.4165	136.5	186.599
ENSG00000070601	FRMPD1	protein_coding	chr9	37650997	37746901	+	15.6121	0.666504	1.23856	0.538126	0.59049	0.803234	4.32359	12.2142	14.1164	0	5.19216	100.487	43.0666	0	23.6398	22.2711	5.97125	17.3171	0	4.16652	1.93425	0	2.84627	3.5594	7.40993	0	10.0902	16.9475	2.25269	2.72091	11.1048	16.1622	44.8054	64.5379
ENSG00000070610	GBA2	protein_coding	chr9	35736863	35749983	-	2144.77	-0.351595	0.319368	-1.10091	0.270936	0.519029	2497.95	3237.87	2238.46	1353.97	1219.42	2655.12	1778.53	1007.46	2138.84	2534.27	2530.1	1336.31	1970.81	2186.38	2706.01	1839.97	2055	2291.37	4679.37	1113.96	2021.82	2733.07	2802.34	1993.52	2009.97	1581.99	2328.84	1210.79
ENSG00000070614	NDST1	protein_coding	chr5	149865381	149937773	+	1791.51	-1.88351	0.734822	-2.56321	0.0103708	0.0545629	6514.57	6898.8	1980.33	418.043	578.555	2202.92	1052.22	422.455	864.541	329.427	942.604	1630.7	2035.41	1057.26	1137.34	219.985	845.341	1447.79	321.406	78.5584	3588.33	6780.15	1402.3	2710.03	1441.4	1467.9	1419.19	374.601
ENSG00000070669	ASNS	protein_coding	chr7	97481430	97501854	-	660.436	0.0717845	0.530816	0.135234	0.892427	0.959563	656.105	475.243	763.296	574.809	325.623	802.166	658.803	437.307	153.096	480.685	388.984	642.658	560.892	1037.46	619.926	847.905	538.656	1002.86	485.351	403.004	2731.92	869.974	144.172	162.348	770.673	798.601	629.36	530.333
ENSG00000070718	AP3M2	protein_coding	chr8	42010464	42029191	+	961.284	-0.864142	0.348034	-2.48293	0.0130308	0.06474	1784.56	1469.03	1571.97	719.444	1266.89	1065.51	1520.13	794.579	727.205	880.638	245.674	920.694	1465.29	624.979	816.252	703.74	885.901	974.387	574.27	908.92	857.667	540.062	1150	1730.5	607.432	889.869	737.727	482.631
ENSG00000070729	CNGB1	protein_coding	chr16	57917503	58005020	-	32.0476	1.51515	1.37653	1.1007	0.271027	0.519121	7.56628	14.4349	14.1164	0	15.5765	2.59881	33.7549	3.30043	38.274	27.8389	23.885	114.486	0	32.2906	6.76986	0	0.711567	131.698	3.70497	0	0	14.6879	4.50537	2.72091	57.7449	19.965	162.55	164.151
ENSG00000070731	ST6GALNAC2	protein_coding	chr17	74559792	74583038	-	101.795	-2.19293	0.368845	-5.9454	2.75776e-09	2.18013e-07	327.512	519.658	162.339	49.4559	73.432	59.7726	55.8702	53.632	65.2909	140.123	84.4505	49.0652	54.3461	43.7485	39.652	127.079	96.0615	48.9418	38.9022	87.1998	63.0638	112.984	95.7392	80.7203	45.5297	53.2401	98.9888	123.464
ENSG00000070748	CHAT	protein_coding	chr10	50817141	50901925	+	14.6167	0.901799	0.993155	0.908014	0.363871	0.619236	3.24269	13.3246	8.06653	13.0638	5.19216	19.0579	12.8036	30.529	11.2571	28.7669	6.82428	18.2792	0	7.29142	25.1452	0	9.96194	13.3478	1.85248	16.4973	0	20.3371	0	19.0464	12.2153	2.85215	17.7138	92.5979
ENSG00000070756	PABPC1	protein_coding	chr8	101698044	101735037	-	148228	-0.0443205	0.336144	-0.13185	0.895103	0.960647	160215	168045	128771	246188	100622	60065.4	154722	182616	96095.8	155075	122994	140835	219009	183667	100145	134530	109039	115981	158822	96593	284759	210117	86701.4	185591	145602	204983	85271	113343
ENSG00000070759	TESK2	protein_coding	chr1	45809555	45956872	-	845.502	-0.0215585	0.318399	-0.067709	0.946017	0.981107	817.158	807.247	945.801	837.951	769.181	544.018	683.246	608.93	529.081	938.171	665.367	1299.75	1218.17	941.634	861.706	652.481	597.716	1057.14	664.115	531.84	1789.75	564.918	547.403	662.995	810.65	1493.57	1104.51	729.559
ENSG00000070761	C16orf80	protein_coding	chr16	58147496	58163354	-	1066.94	1.74018	0.362296	4.8032	1.56154e-06	4.70853e-05	335.078	307.575	393.243	1343.71	1810.58	1354.85	1865.83	1479.42	538.087	653.286	592.006	1794.25	1377.11	902.052	1393.62	684.518	1030.35	1259.14	916.979	1390.48	679.828	441.766	1209.69	2150.43	938.355	1061	817.96	1153.26
ENSG00000070770	CSNK2A2	protein_coding	chr16	58191811	58231824	-	7180.36	0.723258	0.200998	3.59833	0.000320268	0.00361159	4598.14	4419.32	4605.99	7565.82	6294.38	8870.61	6214.4	10282.5	5907.7	6373.25	9686.21	8324.73	7701.76	7042.47	7880.12	4794.83	5198	6946.18	6962.56	5959.44	11238	6721.4	7823.58	7477.97	8532.93	10165	6776.04	6686.69
ENSG00000070778	PTPN21	protein_coding	chr14	88932122	89021077	-	20.1925	0.0250612	0.707555	0.0354195	0.971745	0.991078	11.8899	23.318	24.1996	11.1976	13.3513	38.9822	41.9026	5.77576	25.8912	40.8304	7.67732	39.4446	8.20318	13.5412	9.67123	2.13578	16.366	6.22896	15.7461	3.14233	2.52255	36.1548	15.7688	19.9533	13.3258	9.50715	42.7215	65.9409
ENSG00000070785	EIF2B3	protein_coding	chr1	45316450	45452282	-	484.152	0.6696	0.427635	1.56582	0.11739	0.304813	311.298	313.127	326.695	839.818	690.557	265.945	685.574	1137	321.952	475.117	163.783	572.428	1043.85	332.28	492.265	216.782	417.69	521.453	313.996	552.265	184.146	318.614	443.779	830.784	536.362	501.027	368.863	378.81
ENSG00000070808	CAMK2A	protein_coding	chr5	149599054	149669854	-	12.8313	0.503477	1.36259	0.3695	0.711755	0.87626	2.16179	5.5519	20.1663	0	5.19216	7.79643	27.9351	0.825108	27.0169	30.6228	11.0895	21.1654	0	0	0	3.20367	0	0	5.55745	0	594.061	27.1161	2.25269	7.25576	9.99432	4.75358	39.5955	91.1949
ENSG00000070814	TCOF1	protein_coding	chr5	149737202	149779871	+	4178.24	-0.0516852	0.298567	-0.173111	0.862564	0.947827	3768.01	4145.05	5028.47	5949.64	4253.12	3065.73	1641.19	6889.65	2913.32	5845.24	2774.92	3611.58	4546.61	4407.14	4432.32	2416.64	4598.14	3448.17	3142.74	4432.26	5566.01	6058.18	4795.97	5528.89	3807.84	3790.5	3581.31	2552.05
ENSG00000070831	CDC42	protein_coding	chr1	22379120	22419437	+	28200.4	-0.400674	0.283772	-1.41196	0.157963	0.370243	33988.8	41363.9	32627.1	18797	28384.8	22931	38687.8	26951.3	28240.6	18153.8	17770.4	26374	60164.2	21025.3	32198.4	20946.7	18384.8	31489.2	24097.1	22570.6	42243.9	28849.2	37239.2	20700.7	22156.3	22668.9	22315.2	28290.1
ENSG00000070882	OSBPL3	protein_coding	chr7	24836158	25021253	-	2319.07	0.530265	0.372589	1.42319	0.154681	0.364957	1625.67	1880.98	1475.17	2684.62	1886.98	5100.6	306.122	2748.44	2633.02	2076.78	1747.87	2358.02	2177.94	2384.29	2778.54	1409.62	2650.59	3451.73	2222.05	2816.32	1954.98	1398.74	3113.21	3171.67	2469.71	2207.56	2387.19	1815.48
ENSG00000070886	EPHA8	protein_coding	chr1	22890057	22930087	+	12.5501	-0.222547	1.25145	-0.177831	0.858856	0.945616	8.64718	11.1038	23.1913	2.79939	3.70869	16.4591	34.9189	0	13.5085	28.7669	3.41214	25.0136	0	0	0	2.13578	2.1347	0	4.63121	0	2.52255	16.9475	2.25269	5.44182	19.9886	13.31	33.3436	77.1649
ENSG00000070915	SLC12A3	protein_coding	chr16	56899119	56949762	+	22.5063	-1.41753	0.986051	-1.43759	0.150551	0.358436	37.8314	53.2983	61.5073	3.73252	10.3843	32.9183	27.9351	51.1567	28.1426	18.5593	18.7668	32.7101	0	4.16652	0	2.13578	8.5388	5.33911	3.70497	3.14233	0	46.3233	20.2742	11.7906	21.0991	1.90143	40.6375	84.1799
ENSG00000070950	RAD18	protein_coding	chr3	8817088	9005457	-	2275.85	1.16489	0.286597	4.06456	4.81235e-05	0.000803816	934.976	990.46	1311.82	2688.35	2628.72	1725.61	2081.16	3883.79	1575.99	1983.99	1298.32	2930.44	3290.5	2297.84	2880.09	1309.23	1999.5	3020.15	1817.29	3000.14	1653.53	1725.26	2767.43	3988.85	2214.3	3130.71	2659.15	1936.14
ENSG00000070961	ATP2B1	protein_coding	chr12	89981828	90103077	-	4523.69	-1.51653	0.510472	-2.97085	0.00296976	0.020992	10833.8	11676.8	9861.34	2286.17	4810.16	2066.05	3493.05	4402.78	5125.34	2922.16	1831.47	2793.83	2365.59	2405.13	1766.93	5481.48	3682.36	1510.08	3757.76	3497.42	6824.76	3121.74	17354.7	1799.43	1911.14	4665.16	2514.31	1902.47
ENSG00000070985	TRPM5	protein_coding	chr11	2425745	2444275	-	42.0132	-0.659135	0.663341	-0.99366	0.320388	0.574725	60.5302	48.8568	77.6404	16.7964	20.7686	53.7087	41.9026	2.47533	78.7994	37.1185	81.0383	40.4066	15.381	45.8318	10.6384	104.653	32.7321	7.11881	15.7461	13.3549	17.6579	102.815	25.9059	14.5115	47.7506	21.8664	64.6032	75.7619
ENSG00000071051	NCK2	protein_coding	chr2	106361354	106510730	+	1940.48	-1.50215	0.434369	-3.45822	0.000543747	0.00550513	5306.12	4676.92	3800.35	1074.97	1891.43	1049.05	721.657	1306.97	2226.64	1039.32	3032.54	1259.34	1688.83	1983.27	2110.26	1339.13	1178.35	901.419	2196.12	1380.27	4321.13	264.382	1483.39	1356.83	1661.28	1875.76	2234.02	973.681
ENSG00000071054	MAP4K4	protein_coding	chr2	102313312	102511149	+	9223.48	0.0896392	0.427948	0.209463	0.834087	0.935495	8286.16	9232.82	8653.37	8867.54	4738.22	5719.11	3970.28	7034.87	18582	8789.67	4162.81	10603.9	13022.5	4390.47	9121.9	9990.11	13938.2	8051.37	7883.24	7107.18	9149.29	11211.4	29343.5	11114.9	4979.39	6687.33	7754.47	5871.55
ENSG00000071073	MGAT4A	protein_coding	chr2	99235569	99347589	-	5246.43	-0.278878	0.346942	-0.803816	0.421503	0.672156	6953.41	4799.07	6917.05	3522.57	4621.76	3442.56	4549.93	4483.64	6236.41	6048.47	8474.9	3014.14	5927.82	4309.23	5704.09	8843.2	7636.53	5320.42	5237.9	8263.55	2064.71	5587.04	1939.56	4790.61	6454.11	5333.51	2783.15	3640.78
ENSG00000071082	RPL31	protein_coding	chr2	101618177	101640494	+	23804.1	0.209558	0.4001	0.523763	0.600444	0.80855	21373.7	19490.5	21800.8	20541	21905.7	14815	31748.2	21130.2	11142.2	24767.4	17267.1	23884.2	59125.4	34754	14402.4	21890.7	15764.8	19440.6	27039.8	10273.1	49136.8	29550.9	7926.08	26483.5	21584.4	36032.1	16751	26492.8
ENSG00000071127	WDR1	protein_coding	chr4	10075963	10118573	-	15260	-0.261951	0.259507	-1.00942	0.312775	0.56727	19334	21331.5	13082.9	14763.1	12289.8	16220.9	12196	15931.2	9043.91	10230.8	16729.7	15983.7	13702.4	17690	18469.1	16304.5	10533.3	14574	11717	20226.4	9966.6	8263.62	27720.4	16756.3	16368.5	15896	18025.3	13927.6
ENSG00000071189	SNX13	protein_coding	chr7	17830385	17980124	-	2169.47	-0.615687	0.269889	-2.28126	0.0225329	0.0965583	3231.88	3337.8	2864.63	2025.83	2520.42	1517.71	1917.05	2525.66	1644.66	1247.18	2842.31	1737.49	2208.71	2765.53	2223.42	1140.51	1425.27	2126.74	2007.17	1746.35	4048.69	1611.15	1610.67	1586.29	3031.61	1849.14	1853.7	2097.48
ENSG00000071203	MS4A12	protein_coding	chr11	60260251	60274903	+	2.66023	0.149784	1.73291	0.0864349	0.931121	NA	1.0809	0	6.0499	0	2.22521	0	6.98377	0.825108	2.25141	2.78389	0	6.73444	0	0	0	0	0	0	4.63121	0	0	5.64918	0	0	6.66288	0.950715	5.20994	22.448
ENSG00000071205	ARHGAP10	protein_coding	chr4	148653214	148993931	+	896.427	0.377754	0.429147	0.880243	0.378728	0.633358	757.709	869.428	495.083	645.726	939.781	1144.34	300.302	1693.12	843.153	429.647	499.879	1220.86	1394.54	709.351	1205.03	612.969	306.685	1679.15	417.735	1357.49	851.361	689.2	593.583	566.856	1163.78	924.095	1182.66	1606.43
ENSG00000071242	RPS6KA2	protein_coding	chr6	166822852	167319939	-	484.595	-0.0483602	0.701603	-0.0689281	0.945047	0.980756	609.626	514.106	374.085	55.0547	312.271	590.796	836.889	82.5108	613.509	205.08	186.815	519.514	423.489	292.698	615.09	373.762	225.567	54.2809	3004.73	375.509	547.394	162.696	280.46	251.231	764.01	331.8	419.921	545.766
ENSG00000071243	ING3	protein_coding	chr7	120590803	120617270	+	1277.23	-0.0350729	0.230544	-0.152131	0.879084	0.953956	1239.79	1199.21	1476.18	1000.32	1715.64	1020.47	1737.8	1273.14	1219.14	1544.13	1323.06	1211.24	1446.84	1035.38	960.353	1470.48	1184.76	1434.44	1425.49	952.913	2262.73	1232.65	1209.69	1289.71	783.999	812.862	1055.53	1244.46
ENSG00000071246	VASH1	protein_coding	chr14	77228532	77249354	+	398.343	-1.43161	0.648836	-2.20643	0.0273536	0.111056	1153.32	1092.61	481.975	102.644	302.629	1450.14	136.184	214.528	88.9307	675.558	212.406	102.941	636.772	145.828	278.531	87.567	316.647	368.398	186.175	257.671	104.686	377.365	840.252	739.18	234.311	174.932	214.649	176.778
ENSG00000071282	LMCD1	protein_coding	chr3	8543393	8609805	+	16.7731	-0.51894	1.1641	-0.445785	0.655752	0.843481	19.4561	22.2076	27.2245	1.86626	4.45042	148.132	10.4757	1.65022	5.62853	10.2076	5.11821	16.3551	2.05079	4.16652	29.0137	0	0	24.9158	7.40993	0	16.3966	15.8177	0	355.532	6.66288	3.80286	36.4695	39.284
ENSG00000071462	WBSCR22	protein_coding	chr7	73097355	73119491	+	1764.7	-0.10532	0.191883	-0.548879	0.583088	0.797833	1835.36	2098.62	1715.15	2189.12	1156.37	1981.16	1965.93	2198.91	1443.15	1611.87	1706.92	2015.52	1869.3	1398.91	1607.36	1780.17	1693.53	1941.65	1332.86	1546.81	1825.07	2287.92	2675.07	1459.31	1302.59	1566.78	1683.85	1522.25
ENSG00000071537	SEL1L	protein_coding	chr14	81937893	82000205	-	5129.11	-0.509319	0.230587	-2.20879	0.027189	0.110638	6763.17	7689.39	6499.61	4730.04	4409.63	7154.52	4120.43	6863.25	4130.21	3864.04	6317.58	4021.42	5990.37	3693.62	5062.89	5029.76	4551.18	5051.68	4339.44	5246.13	6451.42	5057.15	7317.85	4774.29	4145.42	3398.81	4430.53	2511.37
ENSG00000071539	TRIP13	protein_coding	chr5	892758	919472	+	818.334	2.77359	0.67551	4.10592	4.02707e-05	0.000695845	83.2291	79.9474	231.913	1466.88	1222.38	553.547	930.006	2305.35	262.289	709.892	144.163	740.789	1053.08	564.564	833.66	140.962	524.425	908.538	400.136	1494.18	103.425	253.083	1045.25	3760.3	662.956	1293.92	572.051	572.423
ENSG00000071553	ATP6AP1	protein_coding	chrX	153656978	153664862	+	4641.52	-0.801261	0.249061	-3.21713	0.00129478	0.0109842	7545.74	9870.17	5060.74	3851.96	2725.14	5105.8	5208.73	4765	4130.21	2450.75	3413.85	5035.44	5805.8	3089.48	5649.93	4779.88	3119.51	4881.72	4229.22	3016.64	4259.33	5764.43	6112.67	4745.27	4631.81	3472.01	4157.53	3083.79
ENSG00000071564	TCF3	protein_coding	chr19	1609291	1652604	-	15351.9	1.3057	0.313839	4.1604	3.17692e-05	0.000568918	5029.41	5396.45	9474.14	18603.8	10387.3	13343.2	9401.32	18215.1	10117.8	13807.2	12398	20212	15752.2	18773.3	22228.3	10127.9	13462.8	20408.7	10960.2	12584.3	38467.6	19930.3	13119.6	20707	16448.4	18382.1	18882.9	13231.7
ENSG00000071575	TRIB2	protein_coding	chr2	12857015	12882860	+	6655.12	0.515203	0.632666	0.814336	0.415452	0.666152	3840.43	2261.85	8331.72	12699.9	3590.01	14789	9834.32	6758.46	4474.68	2742.13	4054.48	4015.65	7472.07	2809.28	12804.7	10070.2	2772.98	18975.2	1910.84	2773.9	6089.44	387.534	14918.4	4752.52	10045.4	5793.66	3999.15	3375.61
ENSG00000071626	DAZAP1	protein_coding	chr19	1407568	1435719	+	6057.85	0.225132	0.153966	1.46222	0.143681	0.347666	5168.85	5839.49	4784.46	7164.58	7002.74	4844.18	5511.36	7454.03	5871.68	4934.91	5335.73	6107.18	8159.09	7589.32	6188.62	5562.64	6965.53	6184.46	4722.91	5781.9	5655.56	4865.08	7356.15	7029.92	5680.1	5787	5962.25	6110.06
ENSG00000071655	MBD3	protein_coding	chr19	1576639	1592882	-	2760.9	0.687936	0.254286	2.70537	0.00682292	0.0395535	1769.43	1605.61	1984.37	3441.39	3765.8	2206.39	1837.9	3442.35	2155.73	3142.09	2023.4	2752.46	2992.11	3001.98	3614.14	2103.74	2772.26	3650.17	2247.99	3155.69	1307.94	2577.16	3421.83	5042.75	2839.5	2595.45	3156.18	2699.37
ENSG00000071677	PRLH	protein_coding	chr2	238475217	238475818	+	1.06527	0.622279	2.21385	0.281085	0.778645	NA	1.0809	0	1.00832	0	0	0.86627	2.32792	0	3.37712	0.927964	0	0.962063	0	0	0	0	0	0	0	0	0	5.64918	0	0	0	0	5.20994	8.41799
ENSG00000071794	HLTF	protein_coding	chr3	148747914	148804341	-	2143.59	1.52545	0.461442	3.30583	0.000946942	0.00856937	749.062	681.774	971.009	2408.41	4559.46	2215.05	2208.04	1372.98	1483.68	3449.24	785.645	2272.39	1530.92	2079.1	2621.87	830.819	2205.15	3002.36	2212.79	2622.28	443.969	1160.34	4994.21	5120.75	1975.54	2559.33	2017.29	1487.18
ENSG00000071859	FAM50A	protein_coding	chrX	153672473	153679002	+	730.044	-0.957374	0.424014	-2.25788	0.0239529	0.100914	1256	1792.15	814.72	558.945	324.881	2075.58	459.765	424.931	346.717	316.436	628.687	565.693	904.4	735.392	912.964	401.527	272.53	753.704	556.671	465.851	1345.78	592.034	782.809	731.018	638.526	545.711	711.677	526.124
ENSG00000071889	FAM3A	protein_coding	chrX	153733350	153744566	-	1499.05	0.339981	0.252579	1.34603	0.178291	0.399483	1505.69	1055.97	1072.85	1215.87	1236.48	2362.32	1617.91	1265.72	1248.41	805.473	1483.43	1977.04	1220.22	1527.03	2043.53	2457.22	1327.78	1390.84	1695.95	996.906	2060.92	1073.34	1207.44	1594.45	1637.96	1439.38	1691.15	1762.17
ENSG00000071894	CPSF1	protein_coding	chr8	145618444	145634753	-	7894.83	0.592523	0.226668	2.61405	0.00894747	0.0487993	5513.66	6429.1	4352.9	11293.7	8358.64	6289.99	5759.29	9666.14	8046.54	8209.7	5731.54	7360.74	12658.5	9914.24	9855.95	6203.37	7436.58	9626.41	7197.82	6924.92	4659.15	9786.64	6462.96	10422.9	8517.38	8459.46	8754.78	7162.31
ENSG00000071909	MYO3B	protein_coding	chr2	171034655	171511681	+	27.0539	-2.11247	0.875914	-2.41173	0.0158771	0.074952	45.3977	118.811	93.7734	22.3951	8.15911	23.3893	13.9675	13.2017	56.2853	26.9109	6.82428	25.0136	4.10159	5.20816	3.86849	13.8826	28.4627	0	6.48369	4.7135	0	44.0636	13.5161	9.0697	24.4306	3.80286	28.1337	113.643
ENSG00000071967	CYBRD1	protein_coding	chr2	172378757	172414643	+	1005.85	-1.25645	0.700067	-1.79476	0.0726922	0.221179	2463.36	3322.26	490.042	390.982	1478.28	839.416	1080.16	965.377	550.47	755.362	348.038	217.426	4264.63	329.155	585.109	244.547	1369.05	560.606	1051.28	2605	110.992	465.493	1423.7	570.484	364.237	383.138	605.395	329.705
ENSG00000071991	CDH19	protein_coding	chr18	64168320	64271375	-	5.20161	1.36969	1.60303	0.854443	0.39286	0.64626	2.16179	2.22076	2.01663	0	1.48347	1.73254	8.14774	0	13.5085	8.35167	0	9.62063	2.05079	0	0	0	2.1347	0	6.48369	0	0	6.77902	0	0	6.66288	8.55644	10.4199	53.3139
ENSG00000071994	PDCD2	protein_coding	chr6	170884383	170893780	-	3055.02	0.229239	0.181694	1.26167	0.207066	0.437911	2496.87	2276.28	3170.15	3572.96	2860.14	2497.46	3305.65	3863.98	2396.63	2945.36	2670	2874.64	4976.25	2847.82	2608.33	2396.35	3215.57	3594.11	2692.58	3187.11	3940.23	3264.1	2508.37	3556.23	2632.95	3360.78	2963.41	2866.33
ENSG00000072041	SLC6A15	protein_coding	chr12	85253492	85307394	-	11.9101	0.282801	1.61044	0.175605	0.860604	0.94696	5.40449	13.3246	11.0915	0	3.70869	2.59881	11.6396	0	11.2571	20.4152	1.70607	14.4309	0	0	0	0	0	0	0	0	6.30638	19.2072	4.50537	7.25576	73.2917	3.80286	28.1337	95.4039
ENSG00000072042	RDH11	protein_coding	chr14	68143518	68162531	-	2197.51	0.19234	0.25024	0.768622	0.442117	0.689917	2479.58	2028.67	1340.05	2387.88	2101.34	2279.16	2737.64	3762.49	1501.69	2177	1305.14	2647.6	3389.96	1924.93	2568.68	1569.8	1527.73	2721.16	1562.57	2193.35	2078.58	2068.73	2212.14	2846.07	2038.84	2080.16	2213.18	1786.02
ENSG00000072062	PRKACA	protein_coding	chr19	14202500	14228896	-	5683.82	-0.933649	0.281017	-3.32239	0.000892484	0.00816726	10500.9	13745.4	5430.79	5344.04	6177.93	4224.8	4909.59	6634.7	5376.37	3598.64	4124.43	6030.21	8136.53	4457.14	6941.04	3536.85	4763.94	7186.44	5295.32	4235.08	1929.75	4856.04	6413.4	5207.82	5418.03	4751.67	6043.53	3876.48
ENSG00000072071	LPHN1	protein_coding	chr19	14260750	14316999	-	1815.79	0.234131	0.516992	0.452873	0.65064	0.83986	1638.64	1315.8	1752.45	763.301	1361.83	2075.58	652.983	826.759	5622.9	785.985	2153.91	2538.88	1017.19	1560.36	2080.28	3244.25	2883.27	2770.11	678.935	1479.25	575.142	473.401	1909.15	1991.71	2475.26	2115.34	2814.41	1285.15
ENSG00000072080	SPP2	protein_coding	chr2	234959323	234985778	+	2.56202	0.296632	1.97895	0.149893	0.880849	NA	2.16179	1.11038	3.02495	0	2.96695	0	0	0	6.75423	5.56778	0.853035	0	0	0	0	0	0	0	0	0	0	4.51935	0	0	4.44192	5.70429	9.37788	25.254
ENSG00000072110	ACTN1	protein_coding	chr14	69340860	69446157	-	5691.92	-1.51091	0.772575	-1.95567	0.0505035	0.17114	17614.3	14844.7	8155.26	1614.32	425.015	6918.03	4568.55	1564.41	6178.99	8160.51	2710.95	2141.55	489.115	1995.77	3512.59	3229.3	8419.97	4121.79	3126.99	5275.98	3395.35	299.407	33668.7	2878.72	4175.4	4700.34	2783.15	2404.74
ENSG00000072121	ZFYVE26	protein_coding	chr14	68194091	68283307	-	2755.9	-0.428557	0.174618	-2.45426	0.0141175	0.0687512	3288.09	3735.32	3706.57	2056.62	2515.97	2460.21	1879.8	2497.6	3023.64	2741.2	3616.87	2158.87	3065.94	2472.83	2791.12	2842.72	3095.32	2547.64	3184.42	2379.53	3513.91	3497.97	2278.59	2522.28	2253.16	2442.39	2663.32	1933.33
ENSG00000072133	RPS6KA6	protein_coding	chrX	83318984	83442933	-	34.9	2.57902	1.66303	1.5508	0.12095	0.311039	5.40449	7.77266	6.0499	0	0	0	1.16396	3.30043	10.1313	0.927964	169.754	19.2413	0	2.08326	4.83561	4.27156	2.1347	123.689	8.33618	0	0	65.5305	1.12634	1.81394	152.136	121.692	6.25192	259.555
ENSG00000072134	EPN2	protein_coding	chr17	19118928	19240028	+	183.817	-0.324086	0.790702	-0.409871	0.681901	0.858374	248.606	185.434	237.963	35.459	222.521	72.7667	139.675	47.8563	52.9081	80.7328	313.917	299.202	23.5841	452.068	420.698	40.5798	38.4246	257.167	30.566	12.5693	95.8569	423.689	87.8548	41.7206	205.439	390.744	141.71	547.169
ENSG00000072135	PTPN18	protein_coding	chr2	131113580	131132982	+	3506.57	-2.49785	0.478213	-5.2233	1.75764e-07	7.55414e-06	14131.6	18818.7	6715.39	2849.78	2683.6	3950.19	1867	4062.83	818.388	676.486	1799.05	1623	452.2	2660.33	3583.19	2037.53	2230.76	3288.89	1876.57	1836.69	2657.51	1005.55	4429.91	3263.28	2656.27	2198.05	3203.07	808.127
ENSG00000072163	LIMS2	protein_coding	chr2	128395956	128439360	-	2434.77	2.19717	0.555495	3.95535	7.6424e-05	0.00115851	405.336	207.641	1125.28	2120.07	5202.54	1148.67	8091.87	2519.88	2297.56	1730.65	2795.4	521.438	3492.5	2575.95	2206.01	3160.95	2444.23	2872.44	5878.86	2300.97	3010.66	2095.85	431.39	3496.37	1822.3	1443.19	1837.02	938.606
ENSG00000072182	ASIC4	protein_coding	chr2	220378892	220403494	+	23.8989	0.486439	0.750399	0.648241	0.516829	0.751023	14.0517	13.3246	25.2079	3.73252	11.1261	103.952	20.9513	3.30043	45.0282	31.5508	18.7668	33.6722	4.10159	14.5828	13.5397	28.833	14.2313	12.4579	14.8199	6.28467	5.0451	46.3233	28.1586	11.7906	19.9886	9.50715	20.8397	94.0009
ENSG00000072195	SPEG	protein_coding	chr2	220299568	220363009	+	476.761	0.559844	0.853599	0.655863	0.511912	0.747452	363.181	279.816	361.986	366.72	51.1799	2585.82	116.396	556.948	534.71	309.94	1386.18	243.402	14.3556	538.523	130.562	67.2771	651.795	22.2463	1078.15	417.145	59.28	277.94	159.941	892.458	360.906	443.984	470.978	607.498
ENSG00000072201	LNX1	protein_coding	chr4	54325468	54567572	-	255.583	0.529191	0.305797	1.73053	0.0835359	0.243397	165.377	175.44	208.722	221.152	199.527	282.404	231.629	254.133	160.976	299.732	237.144	247.25	193.8	189.577	308.512	229.596	268.261	529.461	564.081	221.535	290.093	218.058	132.909	250.324	302.051	321.342	279.253	173.972
[truncated: 56,577 more rows]
